# Supplementary material for: Identification of divergent PTPN11 mutations in canine histiocytic sarcomas reveals evidence of an independent clonal origin
Source: PLoS One. 2026 Jul 20;21(7):e0345429. doi: 10.1371/journal.pone.0345429 (PMC13384320; doi:10.1371/journal.pone.0345429)
Supplement: S1 Table — (XLSX) [file pone.0345429.s001.xlsx]

## Sheet: Feuil1
Supplementary Table 1: Nomenclature of known mutations for PTPN11.
Hot spot	Mutation name	Codon number	WT	Mutated	Position CanFam3.1
1	E76K	76	GAG (E)	AAG (K)	chr26:10014655 G/A
	E76Q	76	GAG (E)	CAG (Q)	chr26:10014655 G/C
	E76G	76	GAG (E)	GGG (G)	chr26:10014656 A/G
2	G503V	503	GGG (G)	GTG (V)	chr26:10052797 G/T
