# Supplementary material for: Identification of divergent PTPN11 mutations in canine histiocytic sarcomas reveals evidence of an independent clonal origin
Source: PLoS One. 2026 Jul 20;21(7):e0345429. doi: 10.1371/journal.pone.0345429 (PMC13384320; doi:10.1371/journal.pone.0345429)
Supplement: S2 Table — (XLSX) [file pone.0345429.s002.xlsx]

## Sheet: Feuil1
Supplementary Table 2: Primers used in the study for PTPN11 mutation detection, using ddPCR method.
	Target
	Hot spot 1	Hot spot 2
ddPCR method	E76K	G503V
ddPCR probe MIQE	GATTCAGAACACTGGTGATTACTATGA	GGTGTTGACTGCGACATTGATGTTCCC
	CTTGTATGGAGGGGAAAAGTTTGCCAC	AAAACCATTCAGATGGTGCGGTCTCA
	GTTGGCT[G/A]AGTTGGTCCAGTATTA	GAGGTCAG[G/T]GATGGTCCAGACAG
	TATGGAACATCACGGACAATTAAAAG	AAGCACAGTACCGATTCATTTATATG
	AGAAGAATGGAGATGTTAT	GCTGTCCAGCATTACATTGAA
Elongation t (°C)	58	58
