# Supplementary material for: Identification of divergent PTPN11 mutations in canine histiocytic sarcomas reveals evidence of an independent clonal origin
Source: PLoS One. 2026 Jul 20;21(7):e0345429. doi: 10.1371/journal.pone.0345429 (PMC13384320; doi:10.1371/journal.pone.0345429)
Supplement: S3 Table — (XLSX) [file pone.0345429.s003.xlsx]

## Sheet: Feuil1
Supplementary Table 3: CNAs detected on low-pass sequencing of the 3 tumors of the dog 8074.
TUMOR	CHROMOSOME	START	END	NUM_POINTS_COPY_RATIO	MEAN_LOG2_COPY_RATIO
Dog_8074_liver	1	1	122639393	1197	0.0748
Dog_8074_liver	2	1	38550000	353	-0.5147
Dog_8074_liver	2	38650000	85350000	462	0.1513
Dog_8074_liver	3	1	91844522	871	0.3244
Dog_8074_liver	4	1	88238316	827	0.5451
Dog_8074_liver	5	1	88850000	886	0.0459
Dog_8074_liver	6	1	74150000	722	0.0630
Dog_8074_liver	6	74250000	77536901	34	-0.2913
Dog_8074_liver	7	1	80937266	794	-0.2108
Dog_8074_liver	8	150000	74250000	704	0.0947
Dog_8074_liver	9	1	37450000	355	0.7237
Dog_8074_liver	9	37550000	61037041	236	0.3447
Dog_8074_liver	10	1	69250000	682	-0.2146
Dog_8074_liver	11	1	74344549	693	-0.2411
Dog_8074_liver	12	1	72449041	660	-0.1212
Dog_8074_liver	13	1	63050000	558	0.5338
Dog_8074_liver	14	1	60850000	575	0.0758
Dog_8074_liver	15	1	64145483	611	-0.2433
Dog_8074_liver	16	1	59550000	575	-0.5614
Dog_8074_liver	17	1	64150000	625	0.3159
Dog_8074_liver	18	1	55750000	534	-0.3032
Dog_8074_liver	19	1	53650000	488	-0.2331
Dog_8074_liver	20	1	58050000	576	-0.3330
Dog_8074_liver	21	1	50750000	484	-0.2432
Dog_8074_liver	22	1	36850000	300	0.1085
Dog_8074_liver	22	37650000	61350000	209	0.5427
Dog_8074_liver	23	1	52247240	517	0.1061
Dog_8074_liver	24	1	47649390	474	0.3197
Dog_8074_liver	25	1	51550000	499	0.0425
Dog_8074_liver	26	1	11750000	117	-0.2028
Dog_8074_liver	26	11850000	36750000	241	-0.0379
Dog_8074_liver	26	36850000	38932345	22	-0.2137
Dog_8074_liver	27	1	45838355	442	-0.6324
Dog_8074_liver	28	1	41141056	408	0.0729
Dog_8074_liver	29	1	41750000	398	0.0335
Dog_8074_liver	30	1	40150000	397	-0.0042
Dog_8074_liver	31	1	1350000	14	-0.2665
Dog_8074_liver	31	1550000	25150000	190	0.2866
Dog_8074_liver	31	25250000	39847961	129	0.0144
Dog_8074_liver	32	1	33050000	306	-0.6493
Dog_8074_liver	32	33150000	33550000	5	0.0662
Dog_8074_liver	32	33650000	38750000	32	-0.6626
Dog_8074_liver	33	1	31338534	295	-0.2217
Dog_8074_liver	34	1	42050000	398	-0.2062
Dog_8074_liver	35	1	26450000	265	0.2197
Dog_8074_liver	36	1	1250000	13	-0.0047
Dog_8074_liver	36	1350000	23550000	221	-0.2622
Dog_8074_liver	36	23650000	28550000	49	-0.6476
Dog_8074_liver	36	28650000	30750000	22	0.0536
Dog_8074_liver	37	1	30850000	288	0.0607
Dog_8074_liver	38	1	23850000	200	-0.1205
Dog_8074_spleen	1	1	33850000	325	0.0263
Dog_8074_spleen	1	33950000	37750000	39	0.3391
Dog_8074_spleen	1	37850000	39350000	16	0.0162
Dog_8074_spleen	1	39450000	122639393	817	0.3012
Dog_8074_spleen	2	1	3450000	34	-0.3255
Dog_8074_spleen	2	3550000	38550000	319	0.0083
Dog_8074_spleen	2	38650000	79550000	405	0.3069
Dog_8074_spleen	2	79650000	85350000	57	0.6738
Dog_8074_spleen	3	1	82150000	775	0.0533
Dog_8074_spleen	3	82250000	83650000	14	0.3763
Dog_8074_spleen	3	83750000	91844522	82	0.0953
Dog_8074_spleen	4	1	88238316	827	0.6088
Dog_8074_spleen	5	1	56950000	568	0.0123
Dog_8074_spleen	5	57050000	58250000	13	0.2590
Dog_8074_spleen	5	58350000	62050000	38	0.0652
Dog_8074_spleen	5	62150000	78050000	160	-0.3506
Dog_8074_spleen	5	78150000	78450000	4	0.3886
Dog_8074_spleen	5	78550000	88850000	103	-0.3767
Dog_8074_spleen	6	1	7450000	73	0.2192
Dog_8074_spleen	6	7550000	9250000	18	0.8237
Dog_8074_spleen	6	9350000	12050000	28	0.4772
Dog_8074_spleen	6	12150000	14350000	23	-0.3660
Dog_8074_spleen	6	14450000	16450000	21	0.1905
Dog_8074_spleen	6	16550000	19850000	34	-0.0016
Dog_8074_spleen	6	19950000	77536901	559	-0.3512
Dog_8074_spleen	7	1	80937266	794	0.0359
Dog_8074_spleen	8	150000	16050000	153	0.0417
Dog_8074_spleen	8	16150000	74250000	551	-0.3015
Dog_8074_spleen	9	1	2850000	29	1.1517
Dog_8074_spleen	9	2950000	37450000	326	0.9590
Dog_8074_spleen	9	37550000	48150000	107	0.4422
Dog_8074_spleen	9	48250000	51450000	33	0.7006
Dog_8074_spleen	9	51550000	61037041	96	0.5218
Dog_8074_spleen	10	1	16550000	161	-0.8989
Dog_8074_spleen	10	16650000	22550000	60	-0.2580
Dog_8074_spleen	10	22650000	23750000	12	0.3289
Dog_8074_spleen	10	23850000	24550000	8	1.1873
Dog_8074_spleen	10	24650000	27050000	25	-0.5940
Dog_8074_spleen	10	27150000	28950000	19	1.1613
Dog_8074_spleen	10	29050000	38350000	94	-0.8660
Dog_8074_spleen	10	38450000	39950000	16	1.2051
Dog_8074_spleen	10	40050000	41150000	12	-0.8964
Dog_8074_spleen	10	41250000	44450000	33	1.0383
Dog_8074_spleen	10	44550000	54750000	97	0.5909
Dog_8074_spleen	10	54850000	56350000	16	0.3826
Dog_8074_spleen	10	56450000	57450000	11	0.9700
Dog_8074_spleen	10	57550000	58150000	7	-0.1565
Dog_8074_spleen	10	58250000	59550000	14	1.4682
Dog_8074_spleen	10	59650000	60750000	12	1.8039
Dog_8074_spleen	10	60850000	69250000	85	0.7225
Dog_8074_spleen	11	1	74344549	693	-0.3675
Dog_8074_spleen	12	1	9050000	89	0.0059
Dog_8074_spleen	12	9150000	10550000	15	-0.3476
Dog_8074_spleen	12	10650000	72449041	556	0.0600
Dog_8074_spleen	13	1	23550000	208	0.3867
Dog_8074_spleen	13	23650000	26750000	32	1.3959
Dog_8074_spleen	13	26850000	28950000	22	2.3358
Dog_8074_spleen	13	29050000	30050000	11	1.5012
Dog_8074_spleen	13	30150000	30750000	7	0.4271
Dog_8074_spleen	13	30850000	31850000	11	2.1039
Dog_8074_spleen	13	31950000	32850000	10	1.4691
Dog_8074_spleen	13	32950000	35850000	30	0.7738
Dog_8074_spleen	13	35950000	37850000	19	1.4204
Dog_8074_spleen	13	37950000	42150000	37	0.1919
Dog_8074_spleen	13	42250000	43950000	18	0.4919
Dog_8074_spleen	13	44050000	44350000	4	1.2288
Dog_8074_spleen	13	44450000	46250000	19	0.5258
Dog_8074_spleen	13	46350000	48850000	26	2.8052
Dog_8074_spleen	13	48950000	52050000	24	2.1368
Dog_8074_spleen	13	52150000	53850000	17	1.5647
Dog_8074_spleen	13	53950000	57850000	19	1.1723
Dog_8074_spleen	13	57950000	63050000	44	0.0572
Dog_8074_spleen	14	1	60850000	575	0.0631
Dog_8074_spleen	15	1	64145483	611	-0.0104
Dog_8074_spleen	16	1	59550000	575	-0.8997
Dog_8074_spleen	17	1	64150000	625	0.0363
Dog_8074_spleen	18	1	55750000	534	0.0527
Dog_8074_spleen	19	1	53650000	488	0.0561
Dog_8074_spleen	20	1	56550000	561	-0.3639
Dog_8074_spleen	20	56650000	58050000	15	-0.0967
Dog_8074_spleen	21	1	5150000	38	-0.3605
Dog_8074_spleen	21	5250000	7950000	28	-0.0384
Dog_8074_spleen	21	8050000	50750000	418	-0.3360
Dog_8074_spleen	22	1	5050000	50	0.0201
Dog_8074_spleen	22	5150000	9150000	41	-0.3305
Dog_8074_spleen	22	9250000	10250000	11	0.0071
Dog_8074_spleen	22	10350000	12250000	15	-0.2452
Dog_8074_spleen	22	13250000	36850000	183	0.1228
Dog_8074_spleen	22	37650000	50950000	106	0.5885
Dog_8074_spleen	22	51050000	61350000	103	0.8670
Dog_8074_spleen	23	1	52247240	517	-0.3767
Dog_8074_spleen	24	1	8350000	84	-0.3685
Dog_8074_spleen	24	8450000	45950000	373	0.0173
Dog_8074_spleen	24	46050000	47649390	17	0.2580
Dog_8074_spleen	25	1	51550000	499	-0.3535
Dog_8074_spleen	26	1	3450000	35	0.0300
Dog_8074_spleen	26	3550000	38932345	345	-0.4037
Dog_8074_spleen	27	1	45838355	442	0.0114
Dog_8074_spleen	28	1	41141056	408	0.0429
Dog_8074_spleen	29	1	9050000	86	0.0274
Dog_8074_spleen	29	9150000	10850000	18	-0.3538
Dog_8074_spleen	29	10950000	12550000	17	0.9526
Dog_8074_spleen	29	12650000	14450000	19	1.7193
Dog_8074_spleen	29	14550000	18950000	44	1.2570
Dog_8074_spleen	29	19050000	20250000	13	0.9974
Dog_8074_spleen	29	20350000	28250000	75	0.0962
Dog_8074_spleen	29	28350000	29950000	15	1.1646
Dog_8074_spleen	29	30150000	35250000	47	-0.4420
Dog_8074_spleen	29	35350000	41750000	64	-1.1147
Dog_8074_spleen	30	1	40150000	397	-0.3632
Dog_8074_spleen	31	1	750000	8	-1.4478
Dog_8074_spleen	31	850000	25150000	196	-0.3236
Dog_8074_spleen	31	25250000	25950000	8	-0.9290
Dog_8074_spleen	31	26050000	31550000	38	-0.3828
Dog_8074_spleen	31	31650000	33150000	16	-0.8661
Dog_8074_spleen	31	33250000	39847961	67	-0.3133
Dog_8074_spleen	32	1	33050000	306	-0.9132
Dog_8074_spleen	32	33150000	33550000	5	0.3952
Dog_8074_spleen	32	33650000	38750000	32	-0.8683
Dog_8074_spleen	33	1	31338534	295	0.0577
Dog_8074_spleen	34	1	42050000	398	0.0829
Dog_8074_spleen	35	1	26450000	265	0.3532
Dog_8074_spleen	36	1	1350000	14	0.3540
Dog_8074_spleen	36	1450000	23550000	220	0.0672
Dog_8074_spleen	36	23650000	30750000	71	-0.2950
Dog_8074_spleen	37	1	11850000	106	0.0705
Dog_8074_spleen	37	12150000	30850000	182	-0.3313
Dog_8074_spleen	38	1	23850000	200	0.0508
Dog_8074_lung	1	1	122639393	1197	0.0077
Dog_8074_lung	2	1	43150000	399	-0.3605
Dog_8074_lung	2	43250000	85350000	416	-0.0103
Dog_8074_lung	3	1	91844522	871	0.0138
Dog_8074_lung	4	1	12950000	129	-0.0050
Dog_8074_lung	4	13050000	14750000	18	0.2466
Dog_8074_lung	4	14850000	83850000	637	0.0376
Dog_8074_lung	4	83950000	88238316	43	-0.3764
Dog_8074_lung	5	1	83450000	832	0.0031
Dog_8074_lung	5	83550000	88850000	54	0.2882
Dog_8074_lung	6	1	14750000	146	-0.0554
Dog_8074_lung	6	14850000	30950000	162	-0.3452
Dog_8074_lung	6	31050000	38950000	80	0.0084
Dog_8074_lung	6	39050000	47250000	78	-0.3596
Dog_8074_lung	6	47350000	77536901	290	0.0198
Dog_8074_lung	7	1	80937266	794	0.0088
Dog_8074_lung	8	150000	2650000	26	-0.3525
Dog_8074_lung	8	2750000	8150000	50	-0.1086
Dog_8074_lung	8	8250000	13350000	52	-0.3529
Dog_8074_lung	8	13550000	17150000	36	0.0047
Dog_8074_lung	8	17250000	20450000	21	-0.3744
Dog_8074_lung	8	20850000	22450000	14	-0.0073
Dog_8074_lung	8	22650000	62250000	385	-0.3117
Dog_8074_lung	8	62350000	74250000	120	-0.0596
Dog_8074_lung	9	1	55950000	540	-0.0186
Dog_8074_lung	9	56050000	61037041	51	-0.3578
Dog_8074_lung	10	1	69250000	682	0.0007
Dog_8074_lung	11	1	74344549	693	0.0001
Dog_8074_lung	12	1	72449041	660	0.0602
Dog_8074_lung	13	1	63050000	558	0.0230
Dog_8074_lung	14	1	1050000	8	-0.0181
Dog_8074_lung	14	1150000	2950000	17	-0.2565
Dog_8074_lung	14	3050000	60850000	550	0.0379
Dog_8074_lung	15	1	64145483	611	-0.0056
Dog_8074_lung	16	1	59550000	575	-0.0118
Dog_8074_lung	17	1	64150000	625	-0.0033
Dog_8074_lung	18	1	55750000	534	-0.0018
Dog_8074_lung	19	1	4650000	47	-0.0025
Dog_8074_lung	19	4750000	10250000	27	-0.2471
Dog_8074_lung	19	10650000	11550000	9	0.4936
Dog_8074_lung	19	11650000	13650000	21	0.0259
Dog_8074_lung	19	13750000	14750000	10	0.4814
Dog_8074_lung	19	14850000	38550000	233	0.0325
Dog_8074_lung	19	38650000	39550000	10	0.4782
Dog_8074_lung	19	39650000	50350000	98	0.1335
Dog_8074_lung	19	50450000	53650000	33	0.3234
Dog_8074_lung	20	1	6350000	63	0.0180
Dog_8074_lung	20	6450000	7950000	16	-0.3558
Dog_8074_lung	20	8050000	9650000	17	-0.0245
Dog_8074_lung	20	9750000	44150000	344	-0.3128
Dog_8074_lung	20	44250000	47050000	29	0.1425
Dog_8074_lung	20	47150000	52550000	54	-0.1284
Dog_8074_lung	20	52650000	56450000	37	-0.2956
Dog_8074_lung	20	56550000	58050000	16	0.0635
Dog_8074_lung	21	1	50750000	484	0.0009
Dog_8074_lung	22	1	30750000	258	0.0116
Dog_8074_lung	22	30850000	33150000	24	0.5936
Dog_8074_lung	22	33250000	42750000	42	-0.1667
Dog_8074_lung	22	42850000	52550000	98	0.0188
Dog_8074_lung	22	52650000	53550000	10	0.3898
Dog_8074_lung	22	53650000	61350000	77	-0.0068
Dog_8074_lung	23	1	52247240	517	0.0129
Dog_8074_lung	24	1	47649390	474	-0.0066
Dog_8074_lung	25	1	51550000	499	0.0044
Dog_8074_lung	26	1	38932345	380	-0.0608
Dog_8074_lung	27	1	45838355	442	0.2706
Dog_8074_lung	28	1	41141056	408	-0.0178
Dog_8074_lung	29	1	22150000	216	0.0181
Dog_8074_lung	29	22350000	41750000	182	-0.3375
Dog_8074_lung	30	1	36950000	365	-0.0088
Dog_8074_lung	30	37050000	40150000	32	-0.4144
Dog_8074_lung	31	1	13650000	110	-0.3354
Dog_8074_lung	31	13750000	17550000	29	-0.0098
Dog_8074_lung	31	17650000	20050000	15	-0.3761
Dog_8074_lung	31	20250000	23450000	33	0.0085
Dog_8074_lung	31	23550000	39847961	146	-0.3637
Dog_8074_lung	32	1	5450000	54	-0.0239
Dog_8074_lung	32	5550000	25950000	181	0.2776
Dog_8074_lung	32	26050000	34150000	81	0.0410
Dog_8074_lung	32	34250000	38750000	27	0.2339
Dog_8074_lung	33	1	31338534	295	0.0156
Dog_8074_lung	34	1	5350000	54	0.2560
Dog_8074_lung	34	5450000	33950000	264	0.0574
Dog_8074_lung	34	34050000	42050000	80	0.3187
Dog_8074_lung	35	1	26450000	265	-0.0120
Dog_8074_lung	36	1	30750000	305	0.0229
Dog_8074_lung	37	1	10350000	93	0.0287
Dog_8074_lung	37	10450000	30850000	195	-0.3127
Dog_8074_lung	38	1	23850000	200	0.4106
