# Supplementary material for: Identification of divergent PTPN11 mutations in canine histiocytic sarcomas reveals evidence of an independent clonal origin
Source: PLoS One. 2026 Jul 20;21(7):e0345429. doi: 10.1371/journal.pone.0345429 (PMC13384320; doi:10.1371/journal.pone.0345429)
Supplement: S5 Table — (XLSX) [file pone.0345429.s005.xlsx]

## Sheet: Feuil1
Supplementary Table 5: SNVs detected by Whole Genome Sequencing in the cell line Dog_HS_5472_Spleen.
##fileformat=VCFv4.2
##FILTER=<ID=FAIL,Description="Fail the site if all alleles fail but for different reasons.">
##FILTER=<ID=PASS,Description="Site contains at least one allele that passes filters">
##FILTER=<ID=base_qual,Description="alt median base quality">
##FILTER=<ID=clustered_events,Description="Clustered events observed in the tumor">
##FILTER=<ID=contamination,Description="contamination">
##FILTER=<ID=duplicate,Description="evidence for alt allele is overrepresented by apparent duplicates">
##FILTER=<ID=fragment,Description="abs(ref - alt) median fragment length">
##FILTER=<ID=germline,Description="Evidence indicates this site is germline, not somatic">
##FILTER=<ID=haplotype,Description="Variant near filtered variant on same haplotype.">
##FILTER=<ID=low_allele_frac,Description="Allele fraction is below specified threshold">
##FILTER=<ID=map_qual,Description="ref - alt median mapping quality">
##FILTER=<ID=multiallelic,Description="Site filtered because too many alt alleles pass tumor LOD">
##FILTER=<ID=n_ratio,Description="Ratio of N to alt exceeds specified ratio">
##FILTER=<ID=normal_artifact,Description="artifact_in_normal">
##FILTER=<ID=orientation,Description="orientation bias detected by the orientation bias mixture model">
##FILTER=<ID=panel_of_normals,Description="Blacklisted site in panel of normals">
##FILTER=<ID=position,Description="median distance of alt variants from end of reads">
##FILTER=<ID=possible_numt,Description="Allele depth is below expected coverage of NuMT in autosome">
##FILTER=<ID=slippage,Description="Site filtered due to contraction of short tandem repeat region">
##FILTER=<ID=strand_bias,Description="Evidence for alt allele comes from one read direction only">
##FILTER=<ID=strict_strand,Description="Evidence for alt allele is not represented in both directions">
##FILTER=<ID=weak_evidence,Description="Mutation does not meet likelihood threshold">
##FORMAT=<ID=AD,Number=R,Type=Integer,Description="Allelic depths for the ref and alt alleles in the order listed">
##FORMAT=<ID=AF,Number=A,Type=Float,Description="Allele fractions of alternate alleles in the tumor">
##FORMAT=<ID=DP,Number=1,Type=Integer,Description="Approximate read depth (reads with MQ=255 or with bad mates are filtered)">
##FORMAT=<ID=F1R2,Number=R,Type=Integer,Description="Count of reads in F1R2 pair orientation supporting each allele">
##FORMAT=<ID=F2R1,Number=R,Type=Integer,Description="Count of reads in F2R1 pair orientation supporting each allele">
##FORMAT=<ID=GQ,Number=1,Type=Integer,Description="Genotype Quality">
##FORMAT=<ID=GT,Number=1,Type=String,Description="Genotype">
##FORMAT=<ID=PGT,Number=1,Type=String,Description="Physical phasing haplotype information, describing how the alternate alleles are phased in relation to one another; will always be heterozygous and is not intended to describe called alleles">
##FORMAT=<ID=PID,Number=1,Type=String,Description="Physical phasing ID information, where each unique ID within a given sample (but not across samples) connects records within a phasing group">
##FORMAT=<ID=PL,Number=G,Type=Integer,Description="Normalized, Phred-scaled likelihoods for genotypes as defined in the VCF specification">
##FORMAT=<ID=PS,Number=1,Type=Integer,Description="Phasing set (typically the position of the first variant in the set)">
##FORMAT=<ID=SB,Number=4,Type=Integer,Description="Per-sample component statistics which comprise the Fisher's Exact Test to detect strand bias.">
##GATKCommandLine=<ID=FilterMutectCalls,CommandLine="FilterMutectCalls --output /groups/dog/data/canFam3/NGS/Melanoma/DNA/WGS/BAM/WGS/BAM_DIR/1_VCF_FILTERED/5472-R_tumor_somatic_m2.filtered.vcf.gz --variant /groups/dog/data/canFam3/NGS/Melanoma/DNA/WGS/BAM/WGS/BAM_DIR/0_VCF_M2_PON/5472-R_tumor_somatic_m2.vcf.gz --reference /home/genouest/cnrs_umr6290/tderrien/canFam3/sequence/softmasked/Canis_fam…
##GATKCommandLine=<ID=Mutect2,CommandLine="Mutect2 --normal-sample 5472_control --panel-of-normals /groups/dog/data/canFam3/NGS/Melanoma/DNA/WGS/BAM/WGS/BAM_DIR/PON_BGI-allH.vcf.gz --germline-resource /groups/dog/data/canFam3/variation/dogs.648.vars.flt.ann.vcf.gz --af-of-alleles-not-in-resource 7.7E-4 --bam-output /groups/dog/data/canFam3/NGS/Melanoma/DNA/WGS/BAM/WGS/BAM_DIR/0_VCF_M2/5472-R_tumo…
##INFO=<ID=AS_FilterStatus,Number=A,Type=String,Description="Filter status for each allele, as assessed by ApplyRecalibration. Note that the VCF filter field will reflect the most lenient/sensitive status across all alleles.">
##INFO=<ID=AS_SB_TABLE,Number=1,Type=String,Description="Allele-specific forward/reverse read counts for strand bias tests. Includes the reference and alleles separated by |.">
##INFO=<ID=AS_UNIQ_ALT_READ_COUNT,Number=A,Type=Integer,Description="Number of reads with unique start and mate end positions for each alt at a variant site">
##INFO=<ID=CONTQ,Number=1,Type=Float,Description="Phred-scaled qualities that alt allele are not due to contamination">
##INFO=<ID=DP,Number=1,Type=Integer,Description="Approximate read depth; some reads may have been filtered">
##INFO=<ID=ECNT,Number=1,Type=Integer,Description="Number of events in this haplotype">
##INFO=<ID=GERMQ,Number=1,Type=Integer,Description="Phred-scaled quality that alt alleles are not germline variants">
##INFO=<ID=MBQ,Number=R,Type=Integer,Description="median base quality">
##INFO=<ID=MFRL,Number=R,Type=Integer,Description="median fragment length">
##INFO=<ID=MMQ,Number=R,Type=Integer,Description="median mapping quality">
##INFO=<ID=MPOS,Number=A,Type=Integer,Description="median distance from end of read">
##INFO=<ID=NALOD,Number=A,Type=Float,Description="Negative log 10 odds of artifact in normal with same allele fraction as tumor">
##INFO=<ID=NCount,Number=1,Type=Integer,Description="Count of N bases in the pileup">
##INFO=<ID=NLOD,Number=A,Type=Float,Description="Normal log 10 likelihood ratio of diploid het or hom alt genotypes">
##INFO=<ID=OCM,Number=1,Type=Integer,Description="Number of alt reads whose original alignment doesn't match the current contig.">
##INFO=<ID=PON,Number=0,Type=Flag,Description="site found in panel of normals">
##INFO=<ID=POPAF,Number=A,Type=Float,Description="negative log 10 population allele frequencies of alt alleles">
##INFO=<ID=ROQ,Number=1,Type=Float,Description="Phred-scaled qualities that alt allele are not due to read orientation artifact">
##INFO=<ID=RPA,Number=R,Type=Integer,Description="Number of times tandem repeat unit is repeated, for each allele (including reference)">
##INFO=<ID=RU,Number=1,Type=String,Description="Tandem repeat unit (bases)">
##INFO=<ID=SEQQ,Number=1,Type=Integer,Description="Phred-scaled quality that alt alleles are not sequencing errors">
##INFO=<ID=STR,Number=0,Type=Flag,Description="Variant is a short tandem repeat">
##INFO=<ID=STRANDQ,Number=1,Type=Integer,Description="Phred-scaled quality of strand bias artifact">
##INFO=<ID=STRQ,Number=1,Type=Integer,Description="Phred-scaled quality that alt alleles in STRs are not polymerase slippage errors">
##INFO=<ID=TLOD,Number=A,Type=Float,Description="Log 10 likelihood ratio score of variant existing versus not existing">
##MutectVersion=2.2
##contig=<ID=1,length=122678785>
##contig=<ID=10,length=69331447>
##contig=<ID=11,length=74389097>
##contig=<ID=12,length=72498081>
##contig=<ID=13,length=63241923>
##contig=<ID=14,length=60966679>
##contig=<ID=15,length=64190966>
##contig=<ID=16,length=59632846>
##contig=<ID=17,length=64289059>
##contig=<ID=18,length=55844845>
##contig=<ID=19,length=53741614>
##contig=<ID=2,length=85426708>
##contig=<ID=20,length=58134056>
##contig=<ID=21,length=50858623>
##contig=<ID=22,length=61439934>
##contig=<ID=23,length=52294480>
##contig=<ID=24,length=47698779>
##contig=<ID=25,length=51628933>
##contig=<ID=26,length=38964690>
##contig=<ID=27,length=45876710>
##contig=<ID=28,length=41182112>
##contig=<ID=29,length=41845238>
##contig=<ID=3,length=91889043>
##contig=<ID=30,length=40214260>
##contig=<ID=31,length=39895921>
##contig=<ID=32,length=38810281>
##contig=<ID=33,length=31377067>
##contig=<ID=34,length=42124431>
##contig=<ID=35,length=26524999>
##contig=<ID=36,length=30810995>
##contig=<ID=37,length=30902991>
##contig=<ID=38,length=23914537>
##contig=<ID=4,length=88276631>
##contig=<ID=5,length=88915250>
##contig=<ID=6,length=77573801>
##contig=<ID=7,length=80974532>
##contig=<ID=8,length=74330416>
##contig=<ID=9,length=61074082>
##contig=<ID=MT,length=16727>
##contig=<ID=X,length=123869142>
##contig=<ID=AAEX03026072.1,length=1115>
##contig=<ID=AAEX03026071.1,length=1573>
##contig=<ID=AAEX03026070.1,length=1685>
##contig=<ID=AAEX03026069.1,length=1790>
##contig=<ID=AAEX03026068.1,length=1819>
##contig=<ID=AAEX03026067.1,length=1999>
##contig=<ID=AAEX03026066.1,length=2046>
##contig=<ID=AAEX03026065.1,length=2145>
##contig=<ID=AAEX03026064.1,length=2250>
##contig=<ID=AAEX03026063.1,length=2327>
##contig=<ID=AAEX03026062.1,length=2361>
##contig=<ID=AAEX03026061.1,length=2494>
##contig=<ID=AAEX03026060.1,length=2641>
##contig=<ID=AAEX03026059.1,length=2700>
##contig=<ID=AAEX03026058.1,length=2708>
##contig=<ID=AAEX03026057.1,length=2729>
##contig=<ID=AAEX03026056.1,length=2772>
##contig=<ID=AAEX03026055.1,length=2809>
##contig=<ID=AAEX03026054.1,length=2823>
##contig=<ID=AAEX03026053.1,length=2850>
##contig=<ID=AAEX03026052.1,length=2933>
##contig=<ID=AAEX03026051.1,length=2955>
##contig=<ID=AAEX03026050.1,length=2997>
##contig=<ID=AAEX03026049.1,length=3011>
##contig=<ID=AAEX03026048.1,length=3059>
##contig=<ID=AAEX03026047.1,length=3134>
##contig=<ID=AAEX03026046.1,length=3135>
##contig=<ID=AAEX03026045.1,length=3231>
##contig=<ID=AAEX03026043.1,length=3257>
##contig=<ID=AAEX03026044.1,length=3257>
##contig=<ID=AAEX03026042.1,length=3271>
##contig=<ID=AAEX03026041.1,length=3331>
##contig=<ID=AAEX03026040.1,length=3338>
##contig=<ID=AAEX03026039.1,length=3369>
##contig=<ID=AAEX03026038.1,length=3388>
##contig=<ID=AAEX03026037.1,length=3393>
##contig=<ID=AAEX03026036.1,length=3398>
##contig=<ID=AAEX03026035.1,length=3407>
##contig=<ID=AAEX03026034.1,length=3430>
##contig=<ID=AAEX03026033.1,length=3431>
##contig=<ID=AAEX03026032.1,length=3440>
##contig=<ID=AAEX03026031.1,length=3479>
##contig=<ID=AAEX03026030.1,length=3480>
##contig=<ID=AAEX03026029.1,length=3484>
##contig=<ID=AAEX03026028.1,length=3506>
##contig=<ID=AAEX03026027.1,length=3524>
##contig=<ID=AAEX03026026.1,length=3564>
##contig=<ID=AAEX03026025.1,length=3576>
##contig=<ID=AAEX03026024.1,length=3580>
##contig=<ID=AAEX03026023.1,length=3585>
##contig=<ID=AAEX03026022.1,length=3589>
##contig=<ID=AAEX03026021.1,length=3595>
##contig=<ID=AAEX03026020.1,length=3614>
##contig=<ID=AAEX03026019.1,length=3616>
##contig=<ID=AAEX03026018.1,length=3622>
##contig=<ID=AAEX03026017.1,length=3629>
##contig=<ID=AAEX03026016.1,length=3649>
##contig=<ID=AAEX03026015.1,length=3652>
##contig=<ID=AAEX03026014.1,length=3695>
##contig=<ID=AAEX03026013.1,length=3700>
##contig=<ID=AAEX03026012.1,length=3706>
##contig=<ID=AAEX03026011.1,length=3718>
##contig=<ID=AAEX03026010.1,length=3719>
##contig=<ID=AAEX03026009.1,length=3733>
##contig=<ID=AAEX03026008.1,length=3750>
##contig=<ID=AAEX03026007.1,length=3761>
##contig=<ID=AAEX03026006.1,length=3777>
##contig=<ID=AAEX03026004.1,length=3780>
##contig=<ID=AAEX03026005.1,length=3780>
##contig=<ID=AAEX03026003.1,length=3817>
##contig=<ID=AAEX03026002.1,length=3847>
##contig=<ID=AAEX03026001.1,length=3848>
##contig=<ID=AAEX03026000.1,length=3849>
##contig=<ID=AAEX03025999.1,length=3919>
##contig=<ID=AAEX03025998.1,length=3925>
##contig=<ID=AAEX03025997.1,length=3928>
##contig=<ID=AAEX03025996.1,length=3941>
##contig=<ID=AAEX03025995.1,length=3948>
##contig=<ID=AAEX03025994.1,length=3976>
##contig=<ID=AAEX03025993.1,length=4001>
##contig=<ID=AAEX03025992.1,length=4011>
##contig=<ID=AAEX03025990.1,length=4025>
##contig=<ID=AAEX03025991.1,length=4025>
##contig=<ID=AAEX03025989.1,length=4060>
##contig=<ID=AAEX03025988.1,length=4061>
##contig=<ID=AAEX03025987.1,length=4064>
##contig=<ID=AAEX03025986.1,length=4070>
##contig=<ID=AAEX03025985.1,length=4096>
##contig=<ID=AAEX03025984.1,length=4097>
##contig=<ID=AAEX03025983.1,length=4112>
##contig=<ID=AAEX03025982.1,length=4117>
##contig=<ID=AAEX03025981.1,length=4121>
##contig=<ID=AAEX03025980.1,length=4123>
##contig=<ID=AAEX03025979.1,length=4126>
##contig=<ID=AAEX03025977.1,length=4130>
##contig=<ID=AAEX03025978.1,length=4130>
##contig=<ID=AAEX03025976.1,length=4141>
##contig=<ID=AAEX03025975.1,length=4156>
##contig=<ID=AAEX03025974.1,length=4163>
##contig=<ID=AAEX03025973.1,length=4172>
##contig=<ID=AAEX03025972.1,length=4177>
##contig=<ID=AAEX03025971.1,length=4183>
##contig=<ID=AAEX03025970.1,length=4186>
##contig=<ID=AAEX03025969.1,length=4193>
##contig=<ID=AAEX03025968.1,length=4198>
##contig=<ID=AAEX03025967.1,length=4201>
##contig=<ID=AAEX03025966.1,length=4225>
##contig=<ID=AAEX03025965.1,length=4231>
##contig=<ID=AAEX03025964.1,length=4233>
##contig=<ID=AAEX03025963.1,length=4234>
##contig=<ID=AAEX03025962.1,length=4238>
##contig=<ID=AAEX03025961.1,length=4239>
##contig=<ID=AAEX03025960.1,length=4248>
##contig=<ID=AAEX03025959.1,length=4252>
##contig=<ID=AAEX03025957.1,length=4276>
##contig=<ID=AAEX03025958.1,length=4276>
##contig=<ID=AAEX03025956.1,length=4277>
##contig=<ID=AAEX03025955.1,length=4279>
##contig=<ID=AAEX03025954.1,length=4281>
##contig=<ID=AAEX03025953.1,length=4282>
##contig=<ID=AAEX03025952.1,length=4283>
##contig=<ID=AAEX03025951.1,length=4285>
##contig=<ID=AAEX03025950.1,length=4300>
##contig=<ID=AAEX03025949.1,length=4302>
##contig=<ID=AAEX03025948.1,length=4311>
##contig=<ID=AAEX03025947.1,length=4329>
##contig=<ID=AAEX03025946.1,length=4353>
##contig=<ID=AAEX03025945.1,length=4356>
##contig=<ID=AAEX03025944.1,length=4359>
##contig=<ID=AAEX03025943.1,length=4368>
##contig=<ID=AAEX03025942.1,length=4378>
##contig=<ID=AAEX03025941.1,length=4388>
##contig=<ID=AAEX03025939.1,length=4389>
##contig=<ID=AAEX03025940.1,length=4389>
##contig=<ID=AAEX03025938.1,length=4393>
##contig=<ID=AAEX03025937.1,length=4399>
##contig=<ID=AAEX03025936.1,length=4403>
##contig=<ID=AAEX03025934.1,length=4404>
##contig=<ID=AAEX03025935.1,length=4404>
##contig=<ID=AAEX03025933.1,length=4408>
##contig=<ID=AAEX03025931.1,length=4418>
##contig=<ID=AAEX03025932.1,length=4418>
##contig=<ID=AAEX03025930.1,length=4420>
##contig=<ID=AAEX03025929.1,length=4428>
##contig=<ID=AAEX03025928.1,length=4429>
##contig=<ID=AAEX03025927.1,length=4430>
##contig=<ID=AAEX03025926.1,length=4437>
##contig=<ID=AAEX03025925.1,length=4439>
##contig=<ID=AAEX03025924.1,length=4443>
##contig=<ID=AAEX03025923.1,length=4447>
##contig=<ID=AAEX03025922.1,length=4453>
##contig=<ID=AAEX03025921.1,length=4454>
##contig=<ID=AAEX03025920.1,length=4460>
##contig=<ID=AAEX03025919.1,length=4463>
##contig=<ID=AAEX03025918.1,length=4469>
##contig=<ID=AAEX03025917.1,length=4476>
##contig=<ID=AAEX03025916.1,length=4480>
##contig=<ID=AAEX03025915.1,length=4485>
##contig=<ID=AAEX03025914.1,length=4501>
##contig=<ID=AAEX03025913.1,length=4507>
##contig=<ID=AAEX03025912.1,length=4519>
##contig=<ID=AAEX03025911.1,length=4527>
##contig=<ID=AAEX03025910.1,length=4539>
##contig=<ID=AAEX03025909.1,length=4541>
##contig=<ID=AAEX03025908.1,length=4543>
##contig=<ID=AAEX03025907.1,length=4550>
##contig=<ID=AAEX03025906.1,length=4552>
##contig=<ID=AAEX03025905.1,length=4554>
##contig=<ID=AAEX03025904.1,length=4555>
##contig=<ID=AAEX03025903.1,length=4562>
##contig=<ID=AAEX03025901.1,length=4572>
##contig=<ID=AAEX03025902.1,length=4572>
##contig=<ID=AAEX03025900.1,length=4574>
##contig=<ID=AAEX03025899.1,length=4575>
##contig=<ID=AAEX03025896.1,length=4577>
##contig=<ID=AAEX03025897.1,length=4577>
##contig=<ID=AAEX03025898.1,length=4577>
##contig=<ID=AAEX03025895.1,length=4580>
##contig=<ID=AAEX03025894.1,length=4588>
##contig=<ID=AAEX03025893.1,length=4594>
##contig=<ID=AAEX03025891.1,length=4600>
##contig=<ID=AAEX03025892.1,length=4600>
##contig=<ID=AAEX03025890.1,length=4601>
##contig=<ID=AAEX03025889.1,length=4612>
##contig=<ID=AAEX03025888.1,length=4613>
##contig=<ID=AAEX03025887.1,length=4619>
##contig=<ID=AAEX03025886.1,length=4629>
##contig=<ID=AAEX03025885.1,length=4630>
##contig=<ID=AAEX03025884.1,length=4631>
##contig=<ID=AAEX03025883.1,length=4636>
##contig=<ID=AAEX03025882.1,length=4639>
##contig=<ID=AAEX03025880.1,length=4649>
##contig=<ID=AAEX03025881.1,length=4649>
##contig=<ID=AAEX03025879.1,length=4659>
##contig=<ID=AAEX03025878.1,length=4662>
##contig=<ID=AAEX03025877.1,length=4668>
##contig=<ID=AAEX03025876.1,length=4669>
##contig=<ID=AAEX03025874.1,length=4673>
##contig=<ID=AAEX03025875.1,length=4673>
##contig=<ID=AAEX03025873.1,length=4676>
##contig=<ID=AAEX03025872.1,length=4681>
##contig=<ID=AAEX03025871.1,length=4683>
##contig=<ID=AAEX03025870.1,length=4685>
##contig=<ID=AAEX03025869.1,length=4687>
##contig=<ID=AAEX03025868.1,length=4688>
##contig=<ID=AAEX03025867.1,length=4689>
##contig=<ID=AAEX03025866.1,length=4694>
##contig=<ID=AAEX03025865.1,length=4695>
##contig=<ID=AAEX03025864.1,length=4698>
##contig=<ID=AAEX03025862.1,length=4702>
##contig=<ID=AAEX03025863.1,length=4702>
##contig=<ID=AAEX03025861.1,length=4717>
##contig=<ID=AAEX03025860.1,length=4718>
##contig=<ID=AAEX03025859.1,length=4725>
##contig=<ID=AAEX03025858.1,length=4726>
##contig=<ID=AAEX03025857.1,length=4732>
##contig=<ID=AAEX03025856.1,length=4733>
##contig=<ID=AAEX03025855.1,length=4734>
##contig=<ID=AAEX03025852.1,length=4736>
##contig=<ID=AAEX03025853.1,length=4736>
##contig=<ID=AAEX03025854.1,length=4736>
##contig=<ID=AAEX03025851.1,length=4737>
##contig=<ID=AAEX03025850.1,length=4738>
##contig=<ID=AAEX03025849.1,length=4743>
##contig=<ID=AAEX03025848.1,length=4744>
##contig=<ID=AAEX03025847.1,length=4758>
##contig=<ID=AAEX03025846.1,length=4767>
##contig=<ID=AAEX03025845.1,length=4781>
##contig=<ID=AAEX03025844.1,length=4782>
##contig=<ID=AAEX03025843.1,length=4783>
##contig=<ID=AAEX03025841.1,length=4784>
##contig=<ID=AAEX03025842.1,length=4784>
##contig=<ID=AAEX03025840.1,length=4787>
##contig=<ID=AAEX03025839.1,length=4789>
##contig=<ID=AAEX03025837.1,length=4792>
##contig=<ID=AAEX03025838.1,length=4792>
##contig=<ID=AAEX03025835.1,length=4798>
##contig=<ID=AAEX03025836.1,length=4798>
##contig=<ID=AAEX03025834.1,length=4809>
##contig=<ID=AAEX03025833.1,length=4818>
##contig=<ID=AAEX03025832.1,length=4828>
##contig=<ID=AAEX03025831.1,length=4835>
##contig=<ID=AAEX03025830.1,length=4838>
##contig=<ID=AAEX03025829.1,length=4840>
##contig=<ID=AAEX03025828.1,length=4847>
##contig=<ID=AAEX03025827.1,length=4853>
##contig=<ID=AAEX03025826.1,length=4854>
##contig=<ID=AAEX03025825.1,length=4856>
##contig=<ID=AAEX03025824.1,length=4862>
##contig=<ID=AAEX03025823.1,length=4863>
##contig=<ID=AAEX03025822.1,length=4867>
##contig=<ID=AAEX03025821.1,length=4868>
##contig=<ID=AAEX03025820.1,length=4869>
##contig=<ID=AAEX03025819.1,length=4870>
##contig=<ID=AAEX03025818.1,length=4871>
##contig=<ID=AAEX03025817.1,length=4874>
##contig=<ID=AAEX03025816.1,length=4877>
##contig=<ID=AAEX03025815.1,length=4879>
##contig=<ID=AAEX03025814.1,length=4889>
##contig=<ID=AAEX03025812.1,length=4892>
##contig=<ID=AAEX03025813.1,length=4892>
##contig=<ID=AAEX03025811.1,length=4893>
##contig=<ID=AAEX03025810.1,length=4894>
##contig=<ID=AAEX03025808.1,length=4911>
##contig=<ID=AAEX03025809.1,length=4911>
##contig=<ID=AAEX03025807.1,length=4914>
##contig=<ID=AAEX03025806.1,length=4921>
##contig=<ID=AAEX03025805.1,length=4922>
##contig=<ID=AAEX03025804.1,length=4925>
##contig=<ID=AAEX03025803.1,length=4929>
##contig=<ID=AAEX03025802.1,length=4934>
##contig=<ID=AAEX03025801.1,length=4941>
##contig=<ID=AAEX03025800.1,length=4950>
##contig=<ID=AAEX03025799.1,length=4952>
##contig=<ID=AAEX03025798.1,length=4955>
##contig=<ID=AAEX03025796.1,length=4956>
##contig=<ID=AAEX03025797.1,length=4956>
##contig=<ID=AAEX03025792.1,length=4957>
##contig=<ID=AAEX03025795.1,length=4957>
##contig=<ID=AAEX03025791.1,length=4959>
##contig=<ID=AAEX03025789.1,length=4960>
##contig=<ID=AAEX03025790.1,length=4960>
##contig=<ID=AAEX03025788.1,length=4965>
##contig=<ID=AAEX03025787.1,length=4967>
##contig=<ID=AAEX03025784.1,length=4969>
##contig=<ID=AAEX03025785.1,length=4969>
##contig=<ID=AAEX03025786.1,length=4969>
##contig=<ID=AAEX03025783.1,length=4974>
##contig=<ID=AAEX03025781.1,length=4975>
##contig=<ID=AAEX03025782.1,length=4975>
##contig=<ID=AAEX03025780.1,length=4980>
##contig=<ID=AAEX03025779.1,length=4984>
##contig=<ID=AAEX03025778.1,length=4988>
##contig=<ID=AAEX03025777.1,length=4989>
##contig=<ID=AAEX03025776.1,length=4991>
##contig=<ID=AAEX03025775.1,length=4993>
##contig=<ID=AAEX03025774.1,length=4994>
##contig=<ID=AAEX03025773.1,length=4995>
##contig=<ID=AAEX03025772.1,length=4998>
##contig=<ID=AAEX03025771.1,length=5000>
##contig=<ID=AAEX03025770.1,length=5004>
##contig=<ID=AAEX03025769.1,length=5007>
##contig=<ID=AAEX03025768.1,length=5010>
##contig=<ID=AAEX03025767.1,length=5015>
##contig=<ID=AAEX03025766.1,length=5016>
##contig=<ID=AAEX03025765.1,length=5017>
##contig=<ID=AAEX03025764.1,length=5018>
##contig=<ID=AAEX03025763.1,length=5020>
##contig=<ID=AAEX03025762.1,length=5021>
##contig=<ID=AAEX03025761.1,length=5031>
##contig=<ID=AAEX03025760.1,length=5038>
##contig=<ID=AAEX03025759.1,length=5041>
##contig=<ID=AAEX03025758.1,length=5046>
##contig=<ID=AAEX03025757.1,length=5051>
##contig=<ID=AAEX03025756.1,length=5053>
##contig=<ID=AAEX03025754.1,length=5054>
##contig=<ID=AAEX03025755.1,length=5054>
##contig=<ID=AAEX03025753.1,length=5059>
##contig=<ID=AAEX03025752.1,length=5061>
##contig=<ID=AAEX03025751.1,length=5068>
##contig=<ID=AAEX03025750.1,length=5070>
##contig=<ID=AAEX03025749.1,length=5073>
##contig=<ID=AAEX03025748.1,length=5080>
##contig=<ID=AAEX03025747.1,length=5089>
##contig=<ID=AAEX03025746.1,length=5096>
##contig=<ID=AAEX03025745.1,length=5099>
##contig=<ID=AAEX03025744.1,length=5110>
##contig=<ID=AAEX03025743.1,length=5112>
##contig=<ID=AAEX03025741.1,length=5115>
##contig=<ID=AAEX03025742.1,length=5115>
##contig=<ID=AAEX03025739.1,length=5118>
##contig=<ID=AAEX03025740.1,length=5118>
##contig=<ID=AAEX03025738.1,length=5119>
##contig=<ID=AAEX03025737.1,length=5123>
##contig=<ID=AAEX03025736.1,length=5124>
##contig=<ID=AAEX03025735.1,length=5129>
##contig=<ID=AAEX03025734.1,length=5130>
##contig=<ID=AAEX03025733.1,length=5132>
##contig=<ID=AAEX03025732.1,length=5136>
##contig=<ID=AAEX03025731.1,length=5137>
##contig=<ID=AAEX03025729.1,length=5147>
##contig=<ID=AAEX03025730.1,length=5147>
##contig=<ID=AAEX03025728.1,length=5150>
##contig=<ID=AAEX03025727.1,length=5153>
##contig=<ID=AAEX03025725.1,length=5154>
##contig=<ID=AAEX03025726.1,length=5154>
##contig=<ID=AAEX03025724.1,length=5167>
##contig=<ID=AAEX03025723.1,length=5169>
##contig=<ID=AAEX03025722.1,length=5173>
##contig=<ID=AAEX03025720.1,length=5174>
##contig=<ID=AAEX03025721.1,length=5174>
##contig=<ID=AAEX03025719.1,length=5180>
##contig=<ID=AAEX03025718.1,length=5185>
##contig=<ID=AAEX03025717.1,length=5186>
##contig=<ID=AAEX03025715.1,length=5188>
##contig=<ID=AAEX03025716.1,length=5188>
##contig=<ID=AAEX03025714.1,length=5193>
##contig=<ID=AAEX03025713.1,length=5208>
##contig=<ID=AAEX03025712.1,length=5212>
##contig=<ID=AAEX03025709.1,length=5222>
##contig=<ID=AAEX03025708.1,length=5224>
##contig=<ID=AAEX03025707.1,length=5235>
##contig=<ID=AAEX03025706.1,length=5240>
##contig=<ID=AAEX03025705.1,length=5241>
##contig=<ID=AAEX03025704.1,length=5243>
##contig=<ID=AAEX03025703.1,length=5244>
##contig=<ID=AAEX03025702.1,length=5246>
##contig=<ID=AAEX03025701.1,length=5253>
##contig=<ID=AAEX03025700.1,length=5254>
##contig=<ID=AAEX03025699.1,length=5257>
##contig=<ID=AAEX03025698.1,length=5258>
##contig=<ID=AAEX03025696.1,length=5261>
##contig=<ID=AAEX03025697.1,length=5261>
##contig=<ID=AAEX03025695.1,length=5262>
##contig=<ID=AAEX03025694.1,length=5264>
##contig=<ID=AAEX03025693.1,length=5272>
##contig=<ID=AAEX03025692.1,length=5276>
##contig=<ID=AAEX03025691.1,length=5277>
##contig=<ID=AAEX03025690.1,length=5283>
##contig=<ID=AAEX03025689.1,length=5288>
##contig=<ID=AAEX03025687.1,length=5289>
##contig=<ID=AAEX03025688.1,length=5289>
##contig=<ID=AAEX03025686.1,length=5290>
##contig=<ID=AAEX03025685.1,length=5291>
##contig=<ID=AAEX03025682.1,length=5292>
##contig=<ID=AAEX03025683.1,length=5292>
##contig=<ID=AAEX03025684.1,length=5292>
##contig=<ID=AAEX03025680.1,length=5295>
##contig=<ID=AAEX03025681.1,length=5295>
##contig=<ID=AAEX03025679.1,length=5298>
##contig=<ID=AAEX03025678.1,length=5302>
##contig=<ID=AAEX03025677.1,length=5303>
##contig=<ID=AAEX03025676.1,length=5307>
##contig=<ID=AAEX03025675.1,length=5317>
##contig=<ID=AAEX03025672.1,length=5321>
##contig=<ID=AAEX03025671.1,length=5322>
##contig=<ID=AAEX03025670.1,length=5323>
##contig=<ID=AAEX03025669.1,length=5326>
##contig=<ID=AAEX03025668.1,length=5328>
##contig=<ID=AAEX03025667.1,length=5330>
##contig=<ID=AAEX03025666.1,length=5332>
##contig=<ID=AAEX03025665.1,length=5341>
##contig=<ID=AAEX03025663.1,length=5343>
##contig=<ID=AAEX03025664.1,length=5343>
##contig=<ID=AAEX03025662.1,length=5350>
##contig=<ID=AAEX03025661.1,length=5356>
##contig=<ID=AAEX03025660.1,length=5360>
##contig=<ID=AAEX03025659.1,length=5363>
##contig=<ID=AAEX03025658.1,length=5366>
##contig=<ID=AAEX03025657.1,length=5367>
##contig=<ID=AAEX03025656.1,length=5378>
##contig=<ID=AAEX03025655.1,length=5379>
##contig=<ID=AAEX03025654.1,length=5386>
##contig=<ID=AAEX03025653.1,length=5388>
##contig=<ID=AAEX03025652.1,length=5391>
##contig=<ID=AAEX03025649.1,length=5395>
##contig=<ID=AAEX03025647.1,length=5397>
##contig=<ID=AAEX03025648.1,length=5397>
##contig=<ID=AAEX03025646.1,length=5399>
##contig=<ID=AAEX03025644.1,length=5401>
##contig=<ID=AAEX03025645.1,length=5401>
##contig=<ID=AAEX03025643.1,length=5403>
##contig=<ID=AAEX03025642.1,length=5404>
##contig=<ID=AAEX03025641.1,length=5406>
##contig=<ID=AAEX03025640.1,length=5407>
##contig=<ID=AAEX03025639.1,length=5411>
##contig=<ID=AAEX03025638.1,length=5415>
##contig=<ID=AAEX03025637.1,length=5416>
##contig=<ID=AAEX03025636.1,length=5421>
##contig=<ID=AAEX03025635.1,length=5425>
##contig=<ID=AAEX03025634.1,length=5426>
##contig=<ID=AAEX03025633.1,length=5432>
##contig=<ID=AAEX03025632.1,length=5438>
##contig=<ID=AAEX03025631.1,length=5440>
##contig=<ID=AAEX03025629.1,length=5442>
##contig=<ID=AAEX03025630.1,length=5442>
##contig=<ID=AAEX03025628.1,length=5446>
##contig=<ID=AAEX03025627.1,length=5448>
##contig=<ID=AAEX03025623.1,length=5452>
##contig=<ID=AAEX03025624.1,length=5452>
##contig=<ID=AAEX03025622.1,length=5460>
##contig=<ID=AAEX03025621.1,length=5463>
##contig=<ID=AAEX03025620.1,length=5476>
##contig=<ID=AAEX03025619.1,length=5481>
##contig=<ID=AAEX03025618.1,length=5483>
##contig=<ID=AAEX03025617.1,length=5485>
##contig=<ID=AAEX03025615.1,length=5487>
##contig=<ID=AAEX03025616.1,length=5487>
##contig=<ID=AAEX03025614.1,length=5489>
##contig=<ID=AAEX03025613.1,length=5495>
##contig=<ID=AAEX03025612.1,length=5496>
##contig=<ID=AAEX03025611.1,length=5497>
##contig=<ID=AAEX03025610.1,length=5500>
##contig=<ID=AAEX03025609.1,length=5502>
##contig=<ID=AAEX03025608.1,length=5517>
##contig=<ID=AAEX03025607.1,length=5520>
##contig=<ID=AAEX03025606.1,length=5521>
##contig=<ID=AAEX03025605.1,length=5522>
##contig=<ID=AAEX03025604.1,length=5531>
##contig=<ID=AAEX03025602.1,length=5541>
##contig=<ID=AAEX03025603.1,length=5541>
##contig=<ID=AAEX03025601.1,length=5543>
##contig=<ID=AAEX03025600.1,length=5547>
##contig=<ID=AAEX03025599.1,length=5548>
##contig=<ID=AAEX03025598.1,length=5549>
##contig=<ID=AAEX03025596.1,length=5551>
##contig=<ID=AAEX03025597.1,length=5551>
##contig=<ID=AAEX03025595.1,length=5552>
##contig=<ID=AAEX03025594.1,length=5554>
##contig=<ID=AAEX03025593.1,length=5556>
##contig=<ID=AAEX03025592.1,length=5557>
##contig=<ID=AAEX03025591.1,length=5570>
##contig=<ID=AAEX03025590.1,length=5571>
##contig=<ID=AAEX03025588.1,length=5577>
##contig=<ID=AAEX03025589.1,length=5577>
##contig=<ID=AAEX03025587.1,length=5578>
##contig=<ID=AAEX03025586.1,length=5579>
##contig=<ID=AAEX03025585.1,length=5582>
##contig=<ID=AAEX03025584.1,length=5584>
##contig=<ID=AAEX03025583.1,length=5588>
##contig=<ID=AAEX03025582.1,length=5594>
##contig=<ID=AAEX03025581.1,length=5605>
##contig=<ID=AAEX03025580.1,length=5610>
##contig=<ID=AAEX03025578.1,length=5614>
##contig=<ID=AAEX03025579.1,length=5614>
##contig=<ID=AAEX03025577.1,length=5617>
##contig=<ID=AAEX03025576.1,length=5618>
##contig=<ID=AAEX03025575.1,length=5622>
##contig=<ID=AAEX03025574.1,length=5623>
##contig=<ID=AAEX03025573.1,length=5624>
##contig=<ID=AAEX03025572.1,length=5627>
##contig=<ID=AAEX03025570.1,length=5629>
##contig=<ID=AAEX03025571.1,length=5629>
##contig=<ID=AAEX03025569.1,length=5630>
##contig=<ID=AAEX03025567.1,length=5635>
##contig=<ID=AAEX03025568.1,length=5635>
##contig=<ID=AAEX03025566.1,length=5638>
##contig=<ID=AAEX03025565.1,length=5648>
##contig=<ID=AAEX03025564.1,length=5649>
##contig=<ID=AAEX03025563.1,length=5650>
##contig=<ID=AAEX03025562.1,length=5652>
##contig=<ID=AAEX03025561.1,length=5654>
##contig=<ID=AAEX03025560.1,length=5656>
##contig=<ID=AAEX03025559.1,length=5657>
##contig=<ID=AAEX03025558.1,length=5665>
##contig=<ID=AAEX03025557.1,length=5667>
##contig=<ID=AAEX03025556.1,length=5671>
##contig=<ID=AAEX03025555.1,length=5673>
##contig=<ID=AAEX03025553.1,length=5674>
##contig=<ID=AAEX03025554.1,length=5674>
##contig=<ID=AAEX03025552.1,length=5675>
##contig=<ID=AAEX03025551.1,length=5677>
##contig=<ID=AAEX03025550.1,length=5678>
##contig=<ID=AAEX03025549.1,length=5680>
##contig=<ID=AAEX03025548.1,length=5681>
##contig=<ID=AAEX03025547.1,length=5684>
##contig=<ID=AAEX03025544.1,length=5685>
##contig=<ID=AAEX03025543.1,length=5688>
##contig=<ID=AAEX03025542.1,length=5693>
##contig=<ID=AAEX03025541.1,length=5694>
##contig=<ID=AAEX03025540.1,length=5695>
##contig=<ID=AAEX03025539.1,length=5699>
##contig=<ID=JH374193.1,length=5700>
##contig=<ID=AAEX03025538.1,length=5703>
##contig=<ID=AAEX03025537.1,length=5705>
##contig=<ID=AAEX03025536.1,length=5710>
##contig=<ID=AAEX03025532.1,length=5711>
##contig=<ID=AAEX03025531.1,length=5712>
##contig=<ID=AAEX03025530.1,length=5716>
##contig=<ID=AAEX03025529.1,length=5721>
##contig=<ID=AAEX03025528.1,length=5723>
##contig=<ID=AAEX03025527.1,length=5731>
##contig=<ID=AAEX03025526.1,length=5733>
##contig=<ID=AAEX03025525.1,length=5735>
##contig=<ID=AAEX03025524.1,length=5747>
##contig=<ID=AAEX03025523.1,length=5748>
##contig=<ID=AAEX03025522.1,length=5750>
##contig=<ID=AAEX03025521.1,length=5753>
##contig=<ID=AAEX03025518.1,length=5768>
##contig=<ID=AAEX03025517.1,length=5773>
##contig=<ID=AAEX03025516.1,length=5775>
##contig=<ID=AAEX03025513.1,length=5779>
##contig=<ID=AAEX03025514.1,length=5779>
##contig=<ID=AAEX03025515.1,length=5779>
##contig=<ID=AAEX03025512.1,length=5783>
##contig=<ID=AAEX03025511.1,length=5793>
##contig=<ID=AAEX03025510.1,length=5796>
##contig=<ID=AAEX03025509.1,length=5797>
##contig=<ID=JH374190.1,length=5797>
##contig=<ID=AAEX03025506.1,length=5804>
##contig=<ID=AAEX03025507.1,length=5804>
##contig=<ID=AAEX03025508.1,length=5804>
##contig=<ID=AAEX03025505.1,length=5806>
##contig=<ID=AAEX03025502.1,length=5808>
##contig=<ID=AAEX03025501.1,length=5809>
##contig=<ID=AAEX03025500.1,length=5813>
##contig=<ID=AAEX03025499.1,length=5814>
##contig=<ID=AAEX03025498.1,length=5815>
##contig=<ID=AAEX03025496.1,length=5817>
##contig=<ID=AAEX03025497.1,length=5817>
##contig=<ID=AAEX03025495.1,length=5818>
##contig=<ID=AAEX03025494.1,length=5833>
##contig=<ID=AAEX03025493.1,length=5840>
##contig=<ID=AAEX03025492.1,length=5841>
##contig=<ID=AAEX03025491.1,length=5842>
##contig=<ID=AAEX03025489.1,length=5852>
##contig=<ID=AAEX03025490.1,length=5852>
##contig=<ID=AAEX03025488.1,length=5853>
##contig=<ID=AAEX03025487.1,length=5854>
##contig=<ID=AAEX03025485.1,length=5856>
##contig=<ID=AAEX03025486.1,length=5856>
##contig=<ID=AAEX03025484.1,length=5857>
##contig=<ID=AAEX03025483.1,length=5861>
##contig=<ID=AAEX03025482.1,length=5867>
##contig=<ID=AAEX03025481.1,length=5874>
##contig=<ID=AAEX03025480.1,length=5875>
##contig=<ID=AAEX03025479.1,length=5878>
##contig=<ID=AAEX03025478.1,length=5880>
##contig=<ID=AAEX03025477.1,length=5883>
##contig=<ID=AAEX03025476.1,length=5885>
##contig=<ID=AAEX03025475.1,length=5887>
##contig=<ID=AAEX03025474.1,length=5888>
##contig=<ID=AAEX03025473.1,length=5894>
##contig=<ID=AAEX03025472.1,length=5895>
##contig=<ID=AAEX03025471.1,length=5896>
##contig=<ID=AAEX03025470.1,length=5907>
##contig=<ID=AAEX03025469.1,length=5910>
##contig=<ID=AAEX03025468.1,length=5915>
##contig=<ID=AAEX03025467.1,length=5916>
##contig=<ID=AAEX03025466.1,length=5917>
##contig=<ID=AAEX03025465.1,length=5921>
##contig=<ID=AAEX03025464.1,length=5924>
##contig=<ID=AAEX03025463.1,length=5926>
##contig=<ID=AAEX03025461.1,length=5937>
##contig=<ID=AAEX03025462.1,length=5937>
##contig=<ID=AAEX03025460.1,length=5941>
##contig=<ID=AAEX03025459.1,length=5943>
##contig=<ID=AAEX03025458.1,length=5944>
##contig=<ID=AAEX03025457.1,length=5947>
##contig=<ID=AAEX03025456.1,length=5949>
##contig=<ID=AAEX03025455.1,length=5950>
##contig=<ID=AAEX03025454.1,length=5952>
##contig=<ID=AAEX03025453.1,length=5957>
##contig=<ID=AAEX03025452.1,length=5960>
##contig=<ID=AAEX03025451.1,length=5964>
##contig=<ID=AAEX03025450.1,length=5973>
##contig=<ID=AAEX03025449.1,length=5974>
##contig=<ID=AAEX03025447.1,length=5982>
##contig=<ID=AAEX03025448.1,length=5982>
##contig=<ID=AAEX03025446.1,length=5983>
##contig=<ID=AAEX03025445.1,length=5984>
##contig=<ID=AAEX03025443.1,length=5990>
##contig=<ID=AAEX03025444.1,length=5990>
##contig=<ID=AAEX03025442.1,length=5991>
##contig=<ID=AAEX03025440.1,length=6000>
##contig=<ID=AAEX03025441.1,length=6000>
##contig=<ID=AAEX03025439.1,length=6002>
##contig=<ID=AAEX03025438.1,length=6005>
##contig=<ID=AAEX03025437.1,length=6006>
##contig=<ID=AAEX03025436.1,length=6007>
##contig=<ID=AAEX03025435.1,length=6011>
##contig=<ID=AAEX03025434.1,length=6012>
##contig=<ID=AAEX03025433.1,length=6019>
##contig=<ID=AAEX03025432.1,length=6023>
##contig=<ID=AAEX03025431.1,length=6027>
##contig=<ID=AAEX03025428.1,length=6035>
##contig=<ID=AAEX03025429.1,length=6035>
##contig=<ID=AAEX03025430.1,length=6035>
##contig=<ID=AAEX03025427.1,length=6037>
##contig=<ID=AAEX03025426.1,length=6038>
##contig=<ID=AAEX03025425.1,length=6040>
##contig=<ID=AAEX03025424.1,length=6043>
##contig=<ID=AAEX03025422.1,length=6045>
##contig=<ID=AAEX03025423.1,length=6045>
##contig=<ID=AAEX03025421.1,length=6046>
##contig=<ID=AAEX03025420.1,length=6047>
##contig=<ID=AAEX03025419.1,length=6050>
##contig=<ID=AAEX03025418.1,length=6053>
##contig=<ID=AAEX03025417.1,length=6054>
##contig=<ID=AAEX03025416.1,length=6057>
##contig=<ID=AAEX03025415.1,length=6061>
##contig=<ID=AAEX03025413.1,length=6063>
##contig=<ID=AAEX03025414.1,length=6063>
##contig=<ID=AAEX03025412.1,length=6079>
##contig=<ID=AAEX03025411.1,length=6084>
##contig=<ID=AAEX03025410.1,length=6085>
##contig=<ID=AAEX03025408.1,length=6096>
##contig=<ID=AAEX03025409.1,length=6096>
##contig=<ID=AAEX03025407.1,length=6098>
##contig=<ID=AAEX03025403.1,length=6117>
##contig=<ID=AAEX03025404.1,length=6117>
##contig=<ID=AAEX03025402.1,length=6119>
##contig=<ID=AAEX03025401.1,length=6120>
##contig=<ID=AAEX03025400.1,length=6125>
##contig=<ID=AAEX03025399.1,length=6126>
##contig=<ID=AAEX03025397.1,length=6130>
##contig=<ID=AAEX03025398.1,length=6130>
##contig=<ID=AAEX03025395.1,length=6131>
##contig=<ID=AAEX03025396.1,length=6131>
##contig=<ID=AAEX03025394.1,length=6133>
##contig=<ID=AAEX03025390.1,length=6138>
##contig=<ID=AAEX03025389.1,length=6141>
##contig=<ID=AAEX03025388.1,length=6142>
##contig=<ID=AAEX03025387.1,length=6144>
##contig=<ID=AAEX03025384.1,length=6145>
##contig=<ID=AAEX03025385.1,length=6145>
##contig=<ID=AAEX03025386.1,length=6145>
##contig=<ID=AAEX03025383.1,length=6146>
##contig=<ID=AAEX03025381.1,length=6150>
##contig=<ID=AAEX03025382.1,length=6150>
##contig=<ID=AAEX03025380.1,length=6153>
##contig=<ID=AAEX03025379.1,length=6159>
##contig=<ID=AAEX03025378.1,length=6160>
##contig=<ID=AAEX03025377.1,length=6163>
##contig=<ID=AAEX03025376.1,length=6169>
##contig=<ID=AAEX03025372.1,length=6173>
##contig=<ID=AAEX03025373.1,length=6173>
##contig=<ID=AAEX03025370.1,length=6177>
##contig=<ID=AAEX03025371.1,length=6177>
##contig=<ID=AAEX03025369.1,length=6179>
##contig=<ID=AAEX03025366.1,length=6181>
##contig=<ID=AAEX03025364.1,length=6184>
##contig=<ID=AAEX03025365.1,length=6184>
##contig=<ID=AAEX03025362.1,length=6185>
##contig=<ID=AAEX03025363.1,length=6185>
##contig=<ID=AAEX03025361.1,length=6189>
##contig=<ID=AAEX03025360.1,length=6192>
##contig=<ID=AAEX03025359.1,length=6194>
##contig=<ID=AAEX03025358.1,length=6195>
##contig=<ID=AAEX03025357.1,length=6201>
##contig=<ID=AAEX03025356.1,length=6207>
##contig=<ID=AAEX03025354.1,length=6208>
##contig=<ID=AAEX03025355.1,length=6208>
##contig=<ID=AAEX03025353.1,length=6210>
##contig=<ID=AAEX03025352.1,length=6218>
##contig=<ID=AAEX03025350.1,length=6220>
##contig=<ID=AAEX03025351.1,length=6220>
##contig=<ID=AAEX03025348.1,length=6222>
##contig=<ID=AAEX03025349.1,length=6222>
##contig=<ID=AAEX03025347.1,length=6223>
##contig=<ID=AAEX03025346.1,length=6224>
##contig=<ID=AAEX03025345.1,length=6226>
##contig=<ID=AAEX03025344.1,length=6228>
##contig=<ID=AAEX03025343.1,length=6229>
##contig=<ID=AAEX03025341.1,length=6230>
##contig=<ID=AAEX03025342.1,length=6230>
##contig=<ID=AAEX03025340.1,length=6233>
##contig=<ID=AAEX03025339.1,length=6235>
##contig=<ID=AAEX03025338.1,length=6238>
##contig=<ID=AAEX03025337.1,length=6241>
##contig=<ID=AAEX03025336.1,length=6243>
##contig=<ID=AAEX03025335.1,length=6246>
##contig=<ID=AAEX03025334.1,length=6247>
##contig=<ID=AAEX03025333.1,length=6249>
##contig=<ID=AAEX03025332.1,length=6253>
##contig=<ID=AAEX03025330.1,length=6255>
##contig=<ID=AAEX03025331.1,length=6255>
##contig=<ID=AAEX03025328.1,length=6256>
##contig=<ID=AAEX03025329.1,length=6256>
##contig=<ID=AAEX03025327.1,length=6261>
##contig=<ID=AAEX03025326.1,length=6263>
##contig=<ID=AAEX03025325.1,length=6264>
##contig=<ID=AAEX03025323.1,length=6266>
##contig=<ID=AAEX03025324.1,length=6266>
##contig=<ID=AAEX03025322.1,length=6267>
##contig=<ID=AAEX03025321.1,length=6269>
##contig=<ID=AAEX03025320.1,length=6270>
##contig=<ID=AAEX03025319.1,length=6275>
##contig=<ID=AAEX03025318.1,length=6277>
##contig=<ID=AAEX03025316.1,length=6279>
##contig=<ID=AAEX03025317.1,length=6279>
##contig=<ID=AAEX03025313.1,length=6284>
##contig=<ID=AAEX03025314.1,length=6284>
##contig=<ID=AAEX03025315.1,length=6284>
##contig=<ID=AAEX03025312.1,length=6285>
##contig=<ID=AAEX03025311.1,length=6286>
##contig=<ID=AAEX03025310.1,length=6293>
##contig=<ID=AAEX03025309.1,length=6295>
##contig=<ID=AAEX03025308.1,length=6298>
##contig=<ID=AAEX03025307.1,length=6300>
##contig=<ID=AAEX03025306.1,length=6302>
##contig=<ID=AAEX03025305.1,length=6303>
##contig=<ID=AAEX03025304.1,length=6305>
##contig=<ID=AAEX03025303.1,length=6309>
##contig=<ID=AAEX03025301.1,length=6313>
##contig=<ID=AAEX03025302.1,length=6313>
##contig=<ID=AAEX03025300.1,length=6315>
##contig=<ID=AAEX03025299.1,length=6316>
##contig=<ID=AAEX03025296.1,length=6318>
##contig=<ID=AAEX03025295.1,length=6321>
##contig=<ID=AAEX03025294.1,length=6330>
##contig=<ID=AAEX03025292.1,length=6332>
##contig=<ID=AAEX03025293.1,length=6332>
##contig=<ID=AAEX03025291.1,length=6334>
##contig=<ID=AAEX03025290.1,length=6335>
##contig=<ID=AAEX03025289.1,length=6338>
##contig=<ID=AAEX03025288.1,length=6340>
##contig=<ID=AAEX03025287.1,length=6342>
##contig=<ID=AAEX03025286.1,length=6344>
##contig=<ID=AAEX03025284.1,length=6345>
##contig=<ID=AAEX03025285.1,length=6345>
##contig=<ID=AAEX03025283.1,length=6348>
##contig=<ID=AAEX03025282.1,length=6350>
##contig=<ID=AAEX03025281.1,length=6353>
##contig=<ID=AAEX03025280.1,length=6354>
##contig=<ID=AAEX03025279.1,length=6367>
##contig=<ID=AAEX03025278.1,length=6377>
##contig=<ID=AAEX03025277.1,length=6378>
##contig=<ID=AAEX03025276.1,length=6380>
##contig=<ID=AAEX03025275.1,length=6382>
##contig=<ID=AAEX03025274.1,length=6389>
##contig=<ID=AAEX03025273.1,length=6390>
##contig=<ID=AAEX03025272.1,length=6391>
##contig=<ID=AAEX03025271.1,length=6392>
##contig=<ID=AAEX03025270.1,length=6398>
##contig=<ID=AAEX03025269.1,length=6399>
##contig=<ID=AAEX03025268.1,length=6401>
##contig=<ID=AAEX03025267.1,length=6405>
##contig=<ID=AAEX03025266.1,length=6411>
##contig=<ID=AAEX03025263.1,length=6417>
##contig=<ID=AAEX03025264.1,length=6417>
##contig=<ID=AAEX03025265.1,length=6417>
##contig=<ID=AAEX03025262.1,length=6418>
##contig=<ID=AAEX03025261.1,length=6420>
##contig=<ID=AAEX03025260.1,length=6422>
##contig=<ID=AAEX03025259.1,length=6424>
##contig=<ID=AAEX03025257.1,length=6426>
##contig=<ID=AAEX03025258.1,length=6426>
##contig=<ID=AAEX03025256.1,length=6427>
##contig=<ID=AAEX03025255.1,length=6434>
##contig=<ID=AAEX03025254.1,length=6435>
##contig=<ID=AAEX03025253.1,length=6438>
##contig=<ID=AAEX03025252.1,length=6439>
##contig=<ID=AAEX03025251.1,length=6440>
##contig=<ID=AAEX03025250.1,length=6441>
##contig=<ID=AAEX03025249.1,length=6452>
##contig=<ID=AAEX03025248.1,length=6453>
##contig=<ID=AAEX03025247.1,length=6454>
##contig=<ID=AAEX03025246.1,length=6459>
##contig=<ID=AAEX03025243.1,length=6471>
##contig=<ID=AAEX03025242.1,length=6473>
##contig=<ID=AAEX03025241.1,length=6474>
##contig=<ID=AAEX03025240.1,length=6481>
##contig=<ID=AAEX03025239.1,length=6488>
##contig=<ID=AAEX03025238.1,length=6489>
##contig=<ID=AAEX03025237.1,length=6490>
##contig=<ID=AAEX03025236.1,length=6495>
##contig=<ID=AAEX03025235.1,length=6496>
##contig=<ID=AAEX03025233.1,length=6504>
##contig=<ID=AAEX03025234.1,length=6504>
##contig=<ID=AAEX03025232.1,length=6505>
##contig=<ID=AAEX03025231.1,length=6506>
##contig=<ID=AAEX03025228.1,length=6518>
##contig=<ID=AAEX03025227.1,length=6522>
##contig=<ID=AAEX03025226.1,length=6524>
##contig=<ID=AAEX03025224.1,length=6527>
##contig=<ID=AAEX03025225.1,length=6527>
##contig=<ID=AAEX03025223.1,length=6529>
##contig=<ID=AAEX03025221.1,length=6533>
##contig=<ID=AAEX03025222.1,length=6533>
##contig=<ID=AAEX03025220.1,length=6534>
##contig=<ID=AAEX03025217.1,length=6535>
##contig=<ID=AAEX03025216.1,length=6539>
##contig=<ID=AAEX03025215.1,length=6548>
##contig=<ID=AAEX03025214.1,length=6550>
##contig=<ID=AAEX03025211.1,length=6565>
##contig=<ID=AAEX03025210.1,length=6567>
##contig=<ID=AAEX03025209.1,length=6568>
##contig=<ID=AAEX03025208.1,length=6575>
##contig=<ID=AAEX03025206.1,length=6576>
##contig=<ID=AAEX03025207.1,length=6576>
##contig=<ID=AAEX03025205.1,length=6578>
##contig=<ID=AAEX03025204.1,length=6580>
##contig=<ID=AAEX03025203.1,length=6581>
##contig=<ID=AAEX03025202.1,length=6584>
##contig=<ID=AAEX03025199.1,length=6587>
##contig=<ID=AAEX03025198.1,length=6588>
##contig=<ID=AAEX03025197.1,length=6590>
##contig=<ID=AAEX03025196.1,length=6592>
##contig=<ID=AAEX03025195.1,length=6601>
##contig=<ID=AAEX03025194.1,length=6603>
##contig=<ID=AAEX03025193.1,length=6607>
##contig=<ID=AAEX03025191.1,length=6609>
##contig=<ID=AAEX03025192.1,length=6609>
##contig=<ID=AAEX03025190.1,length=6610>
##contig=<ID=AAEX03025189.1,length=6611>
##contig=<ID=AAEX03025188.1,length=6620>
##contig=<ID=AAEX03025187.1,length=6622>
##contig=<ID=AAEX03025186.1,length=6624>
##contig=<ID=AAEX03025181.1,length=6639>
##contig=<ID=AAEX03025180.1,length=6640>
##contig=<ID=AAEX03025179.1,length=6642>
##contig=<ID=AAEX03025178.1,length=6648>
##contig=<ID=AAEX03025177.1,length=6654>
##contig=<ID=AAEX03025176.1,length=6655>
##contig=<ID=AAEX03025175.1,length=6662>
##contig=<ID=AAEX03025174.1,length=6664>
##contig=<ID=AAEX03025172.1,length=6667>
##contig=<ID=AAEX03025173.1,length=6667>
##contig=<ID=AAEX03025171.1,length=6668>
##contig=<ID=AAEX03025169.1,length=6671>
##contig=<ID=AAEX03025170.1,length=6671>
##contig=<ID=AAEX03025168.1,length=6675>
##contig=<ID=AAEX03025167.1,length=6681>
##contig=<ID=AAEX03025166.1,length=6682>
##contig=<ID=JH374176.1,length=6684>
##contig=<ID=AAEX03025165.1,length=6686>
##contig=<ID=AAEX03025164.1,length=6688>
##contig=<ID=AAEX03025163.1,length=6689>
##contig=<ID=AAEX03025161.1,length=6694>
##contig=<ID=AAEX03025162.1,length=6694>
##contig=<ID=AAEX03025159.1,length=6696>
##contig=<ID=AAEX03025160.1,length=6696>
##contig=<ID=AAEX03025158.1,length=6698>
##contig=<ID=AAEX03025156.1,length=6712>
##contig=<ID=AAEX03025157.1,length=6712>
##contig=<ID=AAEX03025155.1,length=6714>
##contig=<ID=AAEX03025154.1,length=6716>
##contig=<ID=AAEX03025150.1,length=6731>
##contig=<ID=AAEX03025151.1,length=6731>
##contig=<ID=AAEX03025147.1,length=6732>
##contig=<ID=AAEX03025148.1,length=6732>
##contig=<ID=AAEX03025149.1,length=6732>
##contig=<ID=JH374174.1,length=6742>
##contig=<ID=AAEX03025146.1,length=6743>
##contig=<ID=AAEX03025145.1,length=6747>
##contig=<ID=AAEX03025144.1,length=6748>
##contig=<ID=AAEX03025143.1,length=6753>
##contig=<ID=AAEX03025142.1,length=6755>
##contig=<ID=AAEX03025141.1,length=6759>
##contig=<ID=AAEX03025140.1,length=6767>
##contig=<ID=AAEX03025138.1,length=6776>
##contig=<ID=AAEX03025139.1,length=6776>
##contig=<ID=AAEX03025137.1,length=6778>
##contig=<ID=AAEX03025135.1,length=6784>
##contig=<ID=AAEX03025136.1,length=6784>
##contig=<ID=AAEX03025134.1,length=6789>
##contig=<ID=AAEX03025132.1,length=6793>
##contig=<ID=AAEX03025133.1,length=6793>
##contig=<ID=AAEX03025131.1,length=6799>
##contig=<ID=AAEX03025130.1,length=6800>
##contig=<ID=AAEX03025129.1,length=6802>
##contig=<ID=AAEX03025128.1,length=6804>
##contig=<ID=AAEX03025127.1,length=6805>
##contig=<ID=AAEX03025126.1,length=6810>
##contig=<ID=AAEX03025123.1,length=6812>
##contig=<ID=AAEX03025124.1,length=6812>
##contig=<ID=AAEX03025125.1,length=6812>
##contig=<ID=AAEX03025122.1,length=6813>
##contig=<ID=AAEX03025121.1,length=6814>
##contig=<ID=AAEX03025120.1,length=6819>
##contig=<ID=AAEX03025119.1,length=6820>
##contig=<ID=AAEX03025118.1,length=6823>
##contig=<ID=AAEX03025117.1,length=6833>
##contig=<ID=AAEX03025116.1,length=6834>
##contig=<ID=AAEX03025115.1,length=6836>
##contig=<ID=AAEX03025114.1,length=6837>
##contig=<ID=AAEX03025110.1,length=6838>
##contig=<ID=AAEX03025109.1,length=6839>
##contig=<ID=AAEX03025108.1,length=6841>
##contig=<ID=AAEX03025107.1,length=6844>
##contig=<ID=JH374191.1,length=6845>
##contig=<ID=AAEX03025106.1,length=6847>
##contig=<ID=AAEX03025105.1,length=6849>
##contig=<ID=AAEX03025104.1,length=6851>
##contig=<ID=AAEX03025103.1,length=6852>
##contig=<ID=AAEX03025102.1,length=6854>
##contig=<ID=AAEX03025101.1,length=6855>
##contig=<ID=AAEX03025098.1,length=6858>
##contig=<ID=AAEX03025097.1,length=6862>
##contig=<ID=AAEX03025096.1,length=6867>
##contig=<ID=AAEX03025095.1,length=6870>
##contig=<ID=AAEX03025094.1,length=6873>
##contig=<ID=AAEX03025093.1,length=6878>
##contig=<ID=AAEX03025092.1,length=6879>
##contig=<ID=AAEX03025091.1,length=6881>
##contig=<ID=AAEX03025090.1,length=6883>
##contig=<ID=AAEX03025089.1,length=6885>
##contig=<ID=AAEX03025088.1,length=6892>
##contig=<ID=AAEX03025087.1,length=6893>
##contig=<ID=AAEX03025086.1,length=6895>
##contig=<ID=AAEX03025085.1,length=6899>
##contig=<ID=AAEX03025082.1,length=6903>
##contig=<ID=AAEX03025083.1,length=6903>
##contig=<ID=AAEX03025084.1,length=6903>
##contig=<ID=AAEX03025081.1,length=6904>
##contig=<ID=AAEX03025079.1,length=6906>
##contig=<ID=AAEX03025080.1,length=6906>
##contig=<ID=AAEX03025077.1,length=6910>
##contig=<ID=AAEX03025078.1,length=6910>
##contig=<ID=AAEX03025076.1,length=6913>
##contig=<ID=AAEX03025075.1,length=6914>
##contig=<ID=AAEX03025074.1,length=6915>
##contig=<ID=AAEX03025067.1,length=6924>
##contig=<ID=AAEX03025066.1,length=6926>
##contig=<ID=JH374169.1,length=6928>
##contig=<ID=AAEX03025064.1,length=6934>
##contig=<ID=AAEX03025065.1,length=6934>
##contig=<ID=AAEX03025063.1,length=6935>
##contig=<ID=AAEX03025062.1,length=6940>
##contig=<ID=AAEX03025061.1,length=6942>
##contig=<ID=AAEX03025058.1,length=6945>
##contig=<ID=AAEX03025059.1,length=6945>
##contig=<ID=AAEX03025060.1,length=6945>
##contig=<ID=AAEX03025057.1,length=6952>
##contig=<ID=AAEX03025056.1,length=6953>
##contig=<ID=AAEX03025055.1,length=6956>
##contig=<ID=AAEX03025054.1,length=6960>
##contig=<ID=AAEX03025053.1,length=6964>
##contig=<ID=AAEX03025050.1,length=6972>
##contig=<ID=AAEX03025049.1,length=6973>
##contig=<ID=AAEX03025048.1,length=6977>
##contig=<ID=AAEX03025047.1,length=6978>
##contig=<ID=AAEX03025046.1,length=6980>
##contig=<ID=AAEX03025041.1,length=6989>
##contig=<ID=AAEX03025040.1,length=6990>
##contig=<ID=AAEX03025039.1,length=6997>
##contig=<ID=JH374165.1,length=6998>
##contig=<ID=AAEX03025038.1,length=7000>
##contig=<ID=AAEX03025035.1,length=7003>
##contig=<ID=AAEX03025036.1,length=7003>
##contig=<ID=AAEX03025037.1,length=7003>
##contig=<ID=AAEX03025034.1,length=7006>
##contig=<ID=AAEX03025033.1,length=7007>
##contig=<ID=AAEX03025032.1,length=7012>
##contig=<ID=AAEX03025031.1,length=7017>
##contig=<ID=AAEX03025030.1,length=7020>
##contig=<ID=AAEX03025028.1,length=7026>
##contig=<ID=AAEX03025029.1,length=7026>
##contig=<ID=AAEX03025027.1,length=7029>
##contig=<ID=AAEX03025026.1,length=7039>
##contig=<ID=AAEX03025025.1,length=7041>
##contig=<ID=AAEX03025024.1,length=7042>
##contig=<ID=AAEX03025022.1,length=7043>
##contig=<ID=AAEX03025023.1,length=7043>
##contig=<ID=AAEX03025021.1,length=7051>
##contig=<ID=AAEX03025020.1,length=7054>
##contig=<ID=AAEX03025019.1,length=7057>
##contig=<ID=AAEX03025018.1,length=7058>
##contig=<ID=AAEX03025017.1,length=7061>
##contig=<ID=AAEX03025016.1,length=7063>
##contig=<ID=AAEX03025013.1,length=7066>
##contig=<ID=AAEX03025012.1,length=7070>
##contig=<ID=AAEX03025007.1,length=7092>
##contig=<ID=AAEX03025006.1,length=7096>
##contig=<ID=AAEX03025004.1,length=7099>
##contig=<ID=AAEX03025005.1,length=7099>
##contig=<ID=AAEX03025003.1,length=7100>
##contig=<ID=AAEX03025002.1,length=7101>
##contig=<ID=AAEX03025001.1,length=7104>
##contig=<ID=AAEX03025000.1,length=7105>
##contig=<ID=AAEX03024999.1,length=7108>
##contig=<ID=AAEX03024998.1,length=7109>
##contig=<ID=AAEX03024996.1,length=7114>
##contig=<ID=AAEX03024997.1,length=7114>
##contig=<ID=AAEX03024995.1,length=7118>
##contig=<ID=AAEX03024994.1,length=7126>
##contig=<ID=AAEX03024991.1,length=7136>
##contig=<ID=AAEX03024990.1,length=7142>
##contig=<ID=AAEX03024989.1,length=7144>
##contig=<ID=AAEX03024988.1,length=7145>
##contig=<ID=AAEX03024987.1,length=7149>
##contig=<ID=AAEX03024986.1,length=7150>
##contig=<ID=AAEX03024983.1,length=7151>
##contig=<ID=AAEX03024982.1,length=7157>
##contig=<ID=AAEX03024981.1,length=7162>
##contig=<ID=AAEX03024980.1,length=7164>
##contig=<ID=AAEX03024978.1,length=7166>
##contig=<ID=AAEX03024979.1,length=7166>
##contig=<ID=AAEX03024977.1,length=7172>
##contig=<ID=AAEX03024976.1,length=7180>
##contig=<ID=AAEX03024975.1,length=7190>
##contig=<ID=AAEX03024974.1,length=7196>
##contig=<ID=AAEX03024973.1,length=7197>
##contig=<ID=AAEX03024972.1,length=7198>
##contig=<ID=AAEX03024971.1,length=7201>
##contig=<ID=AAEX03024969.1,length=7202>
##contig=<ID=AAEX03024970.1,length=7202>
##contig=<ID=AAEX03024968.1,length=7205>
##contig=<ID=AAEX03024965.1,length=7206>
##contig=<ID=AAEX03024964.1,length=7207>
##contig=<ID=AAEX03024962.1,length=7210>
##contig=<ID=AAEX03024963.1,length=7210>
##contig=<ID=AAEX03024961.1,length=7214>
##contig=<ID=AAEX03024960.1,length=7218>
##contig=<ID=AAEX03024959.1,length=7219>
##contig=<ID=AAEX03024958.1,length=7221>
##contig=<ID=AAEX03024957.1,length=7222>
##contig=<ID=AAEX03024956.1,length=7224>
##contig=<ID=JH374180.1,length=7225>
##contig=<ID=AAEX03024955.1,length=7227>
##contig=<ID=AAEX03024953.1,length=7229>
##contig=<ID=AAEX03024954.1,length=7229>
##contig=<ID=AAEX03024952.1,length=7233>
##contig=<ID=AAEX03024951.1,length=7234>
##contig=<ID=AAEX03024950.1,length=7242>
##contig=<ID=JH374162.1,length=7246>
##contig=<ID=JH374170.1,length=7248>
##contig=<ID=AAEX03024949.1,length=7250>
##contig=<ID=AAEX03024948.1,length=7251>
##contig=<ID=AAEX03024946.1,length=7253>
##contig=<ID=AAEX03024947.1,length=7253>
##contig=<ID=AAEX03024945.1,length=7254>
##contig=<ID=AAEX03024944.1,length=7259>
##contig=<ID=AAEX03024942.1,length=7265>
##contig=<ID=AAEX03024943.1,length=7265>
##contig=<ID=AAEX03024941.1,length=7267>
##contig=<ID=AAEX03024940.1,length=7268>
##contig=<ID=AAEX03024939.1,length=7272>
##contig=<ID=JH374175.1,length=7274>
##contig=<ID=AAEX03024937.1,length=7279>
##contig=<ID=AAEX03024938.1,length=7279>
##contig=<ID=AAEX03024936.1,length=7280>
##contig=<ID=AAEX03024935.1,length=7281>
##contig=<ID=AAEX03024934.1,length=7282>
##contig=<ID=AAEX03024930.1,length=7288>
##contig=<ID=AAEX03024928.1,length=7297>
##contig=<ID=AAEX03024929.1,length=7297>
##contig=<ID=AAEX03024927.1,length=7300>
##contig=<ID=AAEX03024926.1,length=7301>
##contig=<ID=AAEX03024925.1,length=7303>
##contig=<ID=AAEX03024924.1,length=7315>
##contig=<ID=AAEX03024923.1,length=7316>
##contig=<ID=AAEX03024922.1,length=7319>
##contig=<ID=AAEX03024921.1,length=7320>
##contig=<ID=AAEX03024920.1,length=7321>
##contig=<ID=AAEX03024919.1,length=7328>
##contig=<ID=AAEX03024917.1,length=7330>
##contig=<ID=AAEX03024918.1,length=7330>
##contig=<ID=AAEX03024912.1,length=7339>
##contig=<ID=AAEX03024913.1,length=7339>
##contig=<ID=AAEX03024911.1,length=7345>
##contig=<ID=AAEX03024910.1,length=7353>
##contig=<ID=AAEX03024909.1,length=7358>
##contig=<ID=AAEX03024908.1,length=7360>
##contig=<ID=AAEX03024907.1,length=7361>
##contig=<ID=AAEX03024906.1,length=7375>
##contig=<ID=AAEX03024905.1,length=7376>
##contig=<ID=AAEX03024904.1,length=7383>
##contig=<ID=JH374159.1,length=7386>
##contig=<ID=AAEX03024903.1,length=7387>
##contig=<ID=AAEX03024902.1,length=7388>
##contig=<ID=AAEX03024901.1,length=7390>
##contig=<ID=AAEX03024900.1,length=7395>
##contig=<ID=AAEX03024899.1,length=7396>
##contig=<ID=AAEX03024897.1,length=7398>
##contig=<ID=AAEX03024898.1,length=7398>
##contig=<ID=AAEX03024896.1,length=7401>
##contig=<ID=AAEX03024895.1,length=7404>
##contig=<ID=AAEX03024894.1,length=7405>
##contig=<ID=AAEX03024893.1,length=7420>
##contig=<ID=AAEX03024892.1,length=7422>
##contig=<ID=AAEX03024891.1,length=7424>
##contig=<ID=AAEX03024890.1,length=7427>
##contig=<ID=AAEX03024889.1,length=7428>
##contig=<ID=AAEX03024888.1,length=7429>
##contig=<ID=AAEX03024887.1,length=7434>
##contig=<ID=AAEX03024886.1,length=7436>
##contig=<ID=AAEX03024884.1,length=7441>
##contig=<ID=AAEX03024885.1,length=7441>
##contig=<ID=AAEX03024879.1,length=7450>
##contig=<ID=AAEX03024878.1,length=7451>
##contig=<ID=AAEX03024877.1,length=7454>
##contig=<ID=AAEX03024876.1,length=7455>
##contig=<ID=JH374155.1,length=7455>
##contig=<ID=AAEX03024875.1,length=7456>
##contig=<ID=AAEX03024874.1,length=7460>
##contig=<ID=AAEX03024873.1,length=7463>
##contig=<ID=AAEX03024872.1,length=7465>
##contig=<ID=AAEX03024871.1,length=7466>
##contig=<ID=AAEX03024870.1,length=7482>
##contig=<ID=AAEX03024869.1,length=7483>
##contig=<ID=AAEX03024868.1,length=7487>
##contig=<ID=AAEX03024867.1,length=7495>
##contig=<ID=AAEX03024866.1,length=7496>
##contig=<ID=AAEX03024865.1,length=7498>
##contig=<ID=AAEX03024863.1,length=7502>
##contig=<ID=AAEX03024864.1,length=7502>
##contig=<ID=AAEX03024862.1,length=7503>
##contig=<ID=AAEX03024861.1,length=7504>
##contig=<ID=AAEX03024860.1,length=7507>
##contig=<ID=AAEX03024854.1,length=7518>
##contig=<ID=AAEX03024853.1,length=7521>
##contig=<ID=AAEX03024852.1,length=7523>
##contig=<ID=AAEX03024851.1,length=7528>
##contig=<ID=AAEX03024850.1,length=7531>
##contig=<ID=AAEX03024847.1,length=7533>
##contig=<ID=AAEX03024846.1,length=7539>
##contig=<ID=AAEX03024845.1,length=7555>
##contig=<ID=AAEX03024844.1,length=7556>
##contig=<ID=AAEX03024843.1,length=7559>
##contig=<ID=AAEX03024841.1,length=7560>
##contig=<ID=AAEX03024842.1,length=7560>
##contig=<ID=AAEX03024840.1,length=7563>
##contig=<ID=AAEX03024839.1,length=7565>
##contig=<ID=JH374186.1,length=7569>
##contig=<ID=AAEX03024838.1,length=7575>
##contig=<ID=AAEX03024837.1,length=7584>
##contig=<ID=AAEX03024836.1,length=7587>
##contig=<ID=AAEX03024832.1,length=7594>
##contig=<ID=AAEX03024831.1,length=7599>
##contig=<ID=AAEX03024830.1,length=7601>
##contig=<ID=JH374173.1,length=7602>
##contig=<ID=AAEX03024829.1,length=7603>
##contig=<ID=AAEX03024828.1,length=7607>
##contig=<ID=AAEX03024827.1,length=7609>
##contig=<ID=AAEX03024825.1,length=7615>
##contig=<ID=AAEX03024826.1,length=7615>
##contig=<ID=AAEX03024824.1,length=7618>
##contig=<ID=AAEX03024821.1,length=7628>
##contig=<ID=AAEX03024820.1,length=7629>
##contig=<ID=AAEX03024819.1,length=7630>
##contig=<ID=AAEX03024818.1,length=7634>
##contig=<ID=AAEX03024817.1,length=7637>
##contig=<ID=AAEX03024816.1,length=7638>
##contig=<ID=AAEX03024815.1,length=7639>
##contig=<ID=AAEX03024813.1,length=7641>
##contig=<ID=AAEX03024814.1,length=7641>
##contig=<ID=AAEX03024812.1,length=7643>
##contig=<ID=JH374179.1,length=7645>
##contig=<ID=AAEX03024811.1,length=7646>
##contig=<ID=AAEX03024810.1,length=7648>
##contig=<ID=AAEX03024809.1,length=7649>
##contig=<ID=AAEX03024808.1,length=7651>
##contig=<ID=AAEX03024807.1,length=7656>
##contig=<ID=AAEX03024806.1,length=7672>
##contig=<ID=AAEX03024805.1,length=7676>
##contig=<ID=AAEX03024804.1,length=7680>
##contig=<ID=AAEX03024803.1,length=7684>
##contig=<ID=AAEX03024801.1,length=7687>
##contig=<ID=AAEX03024802.1,length=7687>
##contig=<ID=AAEX03024800.1,length=7692>
##contig=<ID=AAEX03024799.1,length=7695>
##contig=<ID=AAEX03024798.1,length=7699>
##contig=<ID=AAEX03024797.1,length=7703>
##contig=<ID=AAEX03024796.1,length=7706>
##contig=<ID=AAEX03024795.1,length=7707>
##contig=<ID=AAEX03024794.1,length=7710>
##contig=<ID=AAEX03024792.1,length=7715>
##contig=<ID=AAEX03024793.1,length=7715>
##contig=<ID=AAEX03024790.1,length=7718>
##contig=<ID=AAEX03024791.1,length=7718>
##contig=<ID=JH374192.1,length=7721>
##contig=<ID=AAEX03024789.1,length=7723>
##contig=<ID=AAEX03024788.1,length=7725>
##contig=<ID=AAEX03024785.1,length=7729>
##contig=<ID=AAEX03024786.1,length=7729>
##contig=<ID=AAEX03024787.1,length=7729>
##contig=<ID=AAEX03024784.1,length=7731>
##contig=<ID=AAEX03024783.1,length=7735>
##contig=<ID=AAEX03024781.1,length=7737>
##contig=<ID=AAEX03024782.1,length=7737>
##contig=<ID=AAEX03024780.1,length=7739>
##contig=<ID=AAEX03024779.1,length=7742>
##contig=<ID=AAEX03024777.1,length=7749>
##contig=<ID=AAEX03024778.1,length=7749>
##contig=<ID=AAEX03024776.1,length=7755>
##contig=<ID=AAEX03024775.1,length=7756>
##contig=<ID=AAEX03024774.1,length=7758>
##contig=<ID=AAEX03024773.1,length=7764>
##contig=<ID=AAEX03024771.1,length=7767>
##contig=<ID=AAEX03024772.1,length=7767>
##contig=<ID=AAEX03024770.1,length=7769>
##contig=<ID=AAEX03024769.1,length=7781>
##contig=<ID=AAEX03024768.1,length=7783>
##contig=<ID=AAEX03024767.1,length=7786>
##contig=<ID=AAEX03024766.1,length=7791>
##contig=<ID=AAEX03024765.1,length=7792>
##contig=<ID=AAEX03024764.1,length=7794>
##contig=<ID=AAEX03024763.1,length=7799>
##contig=<ID=AAEX03024762.1,length=7802>
##contig=<ID=AAEX03024761.1,length=7803>
##contig=<ID=AAEX03024760.1,length=7806>
##contig=<ID=AAEX03024759.1,length=7809>
##contig=<ID=AAEX03024758.1,length=7813>
##contig=<ID=AAEX03024757.1,length=7816>
##contig=<ID=AAEX03024756.1,length=7819>
##contig=<ID=AAEX03024755.1,length=7820>
##contig=<ID=AAEX03024754.1,length=7821>
##contig=<ID=AAEX03024753.1,length=7822>
##contig=<ID=AAEX03024752.1,length=7826>
##contig=<ID=AAEX03024751.1,length=7827>
##contig=<ID=AAEX03024750.1,length=7828>
##contig=<ID=AAEX03024746.1,length=7840>
##contig=<ID=AAEX03024747.1,length=7840>
##contig=<ID=AAEX03024745.1,length=7844>
##contig=<ID=AAEX03024744.1,length=7846>
##contig=<ID=AAEX03024743.1,length=7848>
##contig=<ID=AAEX03024742.1,length=7852>
##contig=<ID=AAEX03024741.1,length=7857>
##contig=<ID=AAEX03024740.1,length=7858>
##contig=<ID=AAEX03024739.1,length=7861>
##contig=<ID=AAEX03024738.1,length=7862>
##contig=<ID=AAEX03024737.1,length=7867>
##contig=<ID=AAEX03024736.1,length=7869>
##contig=<ID=AAEX03024735.1,length=7873>
##contig=<ID=AAEX03024734.1,length=7879>
##contig=<ID=AAEX03024733.1,length=7883>
##contig=<ID=AAEX03024732.1,length=7885>
##contig=<ID=AAEX03024731.1,length=7889>
##contig=<ID=AAEX03024730.1,length=7896>
##contig=<ID=AAEX03024729.1,length=7904>
##contig=<ID=AAEX03024728.1,length=7905>
##contig=<ID=AAEX03024727.1,length=7909>
##contig=<ID=AAEX03024726.1,length=7910>
##contig=<ID=AAEX03024725.1,length=7913>
##contig=<ID=AAEX03024720.1,length=7928>
##contig=<ID=AAEX03024719.1,length=7935>
##contig=<ID=AAEX03024718.1,length=7942>
##contig=<ID=AAEX03024714.1,length=7948>
##contig=<ID=AAEX03024713.1,length=7951>
##contig=<ID=AAEX03024712.1,length=7958>
##contig=<ID=AAEX03024711.1,length=7962>
##contig=<ID=AAEX03024709.1,length=7964>
##contig=<ID=AAEX03024710.1,length=7964>
##contig=<ID=AAEX03024708.1,length=7969>
##contig=<ID=AAEX03024707.1,length=7972>
##contig=<ID=AAEX03024706.1,length=7974>
##contig=<ID=AAEX03024702.1,length=7975>
##contig=<ID=AAEX03024701.1,length=7984>
##contig=<ID=AAEX03024700.1,length=7992>
##contig=<ID=AAEX03024699.1,length=7999>
##contig=<ID=AAEX03024698.1,length=8003>
##contig=<ID=AAEX03024697.1,length=8006>
##contig=<ID=AAEX03024696.1,length=8011>
##contig=<ID=AAEX03024695.1,length=8013>
##contig=<ID=AAEX03024694.1,length=8017>
##contig=<ID=AAEX03024693.1,length=8020>
##contig=<ID=AAEX03024692.1,length=8021>
##contig=<ID=AAEX03024691.1,length=8023>
##contig=<ID=AAEX03024690.1,length=8025>
##contig=<ID=AAEX03024689.1,length=8027>
##contig=<ID=AAEX03024688.1,length=8030>
##contig=<ID=AAEX03024687.1,length=8034>
##contig=<ID=AAEX03024686.1,length=8037>
##contig=<ID=AAEX03024684.1,length=8038>
##contig=<ID=AAEX03024685.1,length=8038>
##contig=<ID=JH374189.1,length=8038>
##contig=<ID=AAEX03024683.1,length=8041>
##contig=<ID=AAEX03024682.1,length=8046>
##contig=<ID=AAEX03024681.1,length=8049>
##contig=<ID=JH374156.1,length=8049>
##contig=<ID=AAEX03024678.1,length=8058>
##contig=<ID=AAEX03024673.1,length=8068>
##contig=<ID=AAEX03024672.1,length=8069>
##contig=<ID=AAEX03024670.1,length=8070>
##contig=<ID=AAEX03024671.1,length=8070>
##contig=<ID=AAEX03024669.1,length=8072>
##contig=<ID=AAEX03024668.1,length=8073>
##contig=<ID=AAEX03024667.1,length=8081>
##contig=<ID=AAEX03024666.1,length=8085>
##contig=<ID=AAEX03024665.1,length=8090>
##contig=<ID=AAEX03024664.1,length=8098>
##contig=<ID=AAEX03024663.1,length=8099>
##contig=<ID=AAEX03024662.1,length=8104>
##contig=<ID=JH374147.1,length=8109>
##contig=<ID=AAEX03024660.1,length=8115>
##contig=<ID=AAEX03024661.1,length=8115>
##contig=<ID=AAEX03024659.1,length=8118>
##contig=<ID=AAEX03024658.1,length=8120>
##contig=<ID=AAEX03024657.1,length=8130>
##contig=<ID=AAEX03024656.1,length=8131>
##contig=<ID=AAEX03024653.1,length=8141>
##contig=<ID=AAEX03024654.1,length=8141>
##contig=<ID=AAEX03024655.1,length=8141>
##contig=<ID=AAEX03024652.1,length=8147>
##contig=<ID=AAEX03024651.1,length=8151>
##contig=<ID=AAEX03024650.1,length=8154>
##contig=<ID=AAEX03024649.1,length=8156>
##contig=<ID=AAEX03024648.1,length=8159>
##contig=<ID=AAEX03024647.1,length=8163>
##contig=<ID=AAEX03024646.1,length=8164>
##contig=<ID=AAEX03024644.1,length=8166>
##contig=<ID=AAEX03024645.1,length=8166>
##contig=<ID=AAEX03024643.1,length=8169>
##contig=<ID=AAEX03024639.1,length=8174>
##contig=<ID=AAEX03024638.1,length=8175>
##contig=<ID=AAEX03024634.1,length=8193>
##contig=<ID=AAEX03024633.1,length=8194>
##contig=<ID=AAEX03024631.1,length=8197>
##contig=<ID=AAEX03024632.1,length=8197>
##contig=<ID=JH374183.1,length=8199>
##contig=<ID=AAEX03024626.1,length=8201>
##contig=<ID=AAEX03024625.1,length=8202>
##contig=<ID=JH374141.1,length=8202>
##contig=<ID=AAEX03024622.1,length=8218>
##contig=<ID=AAEX03024621.1,length=8219>
##contig=<ID=AAEX03024620.1,length=8230>
##contig=<ID=AAEX03024619.1,length=8235>
##contig=<ID=AAEX03024618.1,length=8238>
##contig=<ID=AAEX03024617.1,length=8241>
##contig=<ID=AAEX03024615.1,length=8248>
##contig=<ID=AAEX03024616.1,length=8248>
##contig=<ID=AAEX03024612.1,length=8250>
##contig=<ID=AAEX03024611.1,length=8256>
##contig=<ID=AAEX03024610.1,length=8263>
##contig=<ID=AAEX03024609.1,length=8269>
##contig=<ID=AAEX03024608.1,length=8276>
##contig=<ID=AAEX03024607.1,length=8277>
##contig=<ID=AAEX03024606.1,length=8286>
##contig=<ID=AAEX03024600.1,length=8289>
##contig=<ID=AAEX03024599.1,length=8291>
##contig=<ID=AAEX03024598.1,length=8293>
##contig=<ID=AAEX03024594.1,length=8301>
##contig=<ID=AAEX03024593.1,length=8302>
##contig=<ID=AAEX03024592.1,length=8308>
##contig=<ID=AAEX03024591.1,length=8315>
##contig=<ID=AAEX03024590.1,length=8320>
##contig=<ID=AAEX03024589.1,length=8322>
##contig=<ID=AAEX03024587.1,length=8339>
##contig=<ID=AAEX03024588.1,length=8339>
##contig=<ID=AAEX03024586.1,length=8340>
##contig=<ID=AAEX03024585.1,length=8341>
##contig=<ID=AAEX03024581.1,length=8350>
##contig=<ID=JH374148.1,length=8353>
##contig=<ID=AAEX03024575.1,length=8356>
##contig=<ID=AAEX03024573.1,length=8358>
##contig=<ID=AAEX03024574.1,length=8358>
##contig=<ID=AAEX03024572.1,length=8359>
##contig=<ID=AAEX03024571.1,length=8379>
##contig=<ID=AAEX03024570.1,length=8381>
##contig=<ID=AAEX03024569.1,length=8382>
##contig=<ID=AAEX03024565.1,length=8391>
##contig=<ID=AAEX03024564.1,length=8393>
##contig=<ID=AAEX03024563.1,length=8396>
##contig=<ID=AAEX03024562.1,length=8407>
##contig=<ID=AAEX03024561.1,length=8409>
##contig=<ID=AAEX03024557.1,length=8410>
##contig=<ID=AAEX03024556.1,length=8415>
##contig=<ID=AAEX03024555.1,length=8416>
##contig=<ID=AAEX03024554.1,length=8419>
##contig=<ID=AAEX03024553.1,length=8421>
##contig=<ID=AAEX03024550.1,length=8422>
##contig=<ID=AAEX03024549.1,length=8423>
##contig=<ID=AAEX03024548.1,length=8432>
##contig=<ID=AAEX03024547.1,length=8436>
##contig=<ID=AAEX03024546.1,length=8448>
##contig=<ID=AAEX03024545.1,length=8457>
##contig=<ID=AAEX03024544.1,length=8467>
##contig=<ID=AAEX03024543.1,length=8468>
##contig=<ID=AAEX03024542.1,length=8474>
##contig=<ID=AAEX03024541.1,length=8486>
##contig=<ID=AAEX03024540.1,length=8489>
##contig=<ID=AAEX03024538.1,length=8503>
##contig=<ID=AAEX03024539.1,length=8503>
##contig=<ID=AAEX03024537.1,length=8504>
##contig=<ID=AAEX03024536.1,length=8505>
##contig=<ID=AAEX03024535.1,length=8511>
##contig=<ID=AAEX03024534.1,length=8522>
##contig=<ID=AAEX03024532.1,length=8531>
##contig=<ID=AAEX03024533.1,length=8531>
##contig=<ID=AAEX03024531.1,length=8533>
##contig=<ID=AAEX03024530.1,length=8536>
##contig=<ID=AAEX03024529.1,length=8543>
##contig=<ID=AAEX03024528.1,length=8545>
##contig=<ID=AAEX03024527.1,length=8549>
##contig=<ID=AAEX03024526.1,length=8554>
##contig=<ID=AAEX03024525.1,length=8556>
##contig=<ID=AAEX03024524.1,length=8557>
##contig=<ID=JH374137.1,length=8560>
##contig=<ID=AAEX03024523.1,length=8563>
##contig=<ID=AAEX03024522.1,length=8567>
##contig=<ID=AAEX03024518.1,length=8572>
##contig=<ID=AAEX03024515.1,length=8592>
##contig=<ID=AAEX03024516.1,length=8592>
##contig=<ID=AAEX03024517.1,length=8592>
##contig=<ID=AAEX03024514.1,length=8603>
##contig=<ID=AAEX03024513.1,length=8606>
##contig=<ID=AAEX03024512.1,length=8609>
##contig=<ID=AAEX03024511.1,length=8611>
##contig=<ID=AAEX03024510.1,length=8612>
##contig=<ID=AAEX03024509.1,length=8616>
##contig=<ID=AAEX03024508.1,length=8622>
##contig=<ID=AAEX03024507.1,length=8627>
##contig=<ID=AAEX03024506.1,length=8628>
##contig=<ID=AAEX03024505.1,length=8638>
##contig=<ID=AAEX03024504.1,length=8639>
##contig=<ID=JH374139.1,length=8655>
##contig=<ID=AAEX03024503.1,length=8657>
##contig=<ID=AAEX03024502.1,length=8660>
##contig=<ID=AAEX03024501.1,length=8663>
##contig=<ID=AAEX03024500.1,length=8666>
##contig=<ID=JH374135.1,length=8666>
##contig=<ID=AAEX03024499.1,length=8671>
##contig=<ID=AAEX03024496.1,length=8676>
##contig=<ID=AAEX03024495.1,length=8677>
##contig=<ID=AAEX03024494.1,length=8679>
##contig=<ID=AAEX03024493.1,length=8682>
##contig=<ID=AAEX03024492.1,length=8687>
##contig=<ID=AAEX03024490.1,length=8695>
##contig=<ID=AAEX03024491.1,length=8695>
##contig=<ID=AAEX03024489.1,length=8707>
##contig=<ID=JH374181.1,length=8707>
##contig=<ID=AAEX03024488.1,length=8711>
##contig=<ID=AAEX03024487.1,length=8713>
##contig=<ID=AAEX03024486.1,length=8716>
##contig=<ID=AAEX03024485.1,length=8724>
##contig=<ID=AAEX03024482.1,length=8737>
##contig=<ID=AAEX03024481.1,length=8746>
##contig=<ID=AAEX03024480.1,length=8750>
##contig=<ID=AAEX03024479.1,length=8754>
##contig=<ID=AAEX03024478.1,length=8759>
##contig=<ID=AAEX03024477.1,length=8763>
##contig=<ID=AAEX03024476.1,length=8769>
##contig=<ID=AAEX03024474.1,length=8773>
##contig=<ID=AAEX03024475.1,length=8773>
##contig=<ID=AAEX03024473.1,length=8778>
##contig=<ID=AAEX03024472.1,length=8781>
##contig=<ID=AAEX03024471.1,length=8785>
##contig=<ID=AAEX03024470.1,length=8790>
##contig=<ID=AAEX03024468.1,length=8794>
##contig=<ID=AAEX03024469.1,length=8794>
##contig=<ID=AAEX03024467.1,length=8797>
##contig=<ID=AAEX03024466.1,length=8803>
##contig=<ID=AAEX03024465.1,length=8805>
##contig=<ID=AAEX03024464.1,length=8807>
##contig=<ID=AAEX03024463.1,length=8808>
##contig=<ID=AAEX03024462.1,length=8812>
##contig=<ID=AAEX03024461.1,length=8816>
##contig=<ID=AAEX03024460.1,length=8822>
##contig=<ID=AAEX03024457.1,length=8836>
##contig=<ID=AAEX03024452.1,length=8882>
##contig=<ID=AAEX03024451.1,length=8885>
##contig=<ID=AAEX03024450.1,length=8886>
##contig=<ID=AAEX03024449.1,length=8887>
##contig=<ID=AAEX03024448.1,length=8888>
##contig=<ID=AAEX03024447.1,length=8890>
##contig=<ID=AAEX03024446.1,length=8893>
##contig=<ID=AAEX03024445.1,length=8898>
##contig=<ID=JH374184.1,length=8904>
##contig=<ID=AAEX03024444.1,length=8911>
##contig=<ID=AAEX03024443.1,length=8916>
##contig=<ID=JH374142.1,length=8920>
##contig=<ID=AAEX03024440.1,length=8921>
##contig=<ID=AAEX03024439.1,length=8930>
##contig=<ID=AAEX03024438.1,length=8932>
##contig=<ID=AAEX03024434.1,length=8935>
##contig=<ID=AAEX03024433.1,length=8937>
##contig=<ID=AAEX03024432.1,length=8941>
##contig=<ID=AAEX03024431.1,length=8942>
##contig=<ID=AAEX03024426.1,length=8959>
##contig=<ID=AAEX03024425.1,length=8962>
##contig=<ID=AAEX03024424.1,length=8963>
##contig=<ID=AAEX03024423.1,length=8966>
##contig=<ID=AAEX03024422.1,length=8967>
##contig=<ID=AAEX03024421.1,length=8969>
##contig=<ID=AAEX03024420.1,length=8971>
##contig=<ID=AAEX03024419.1,length=8981>
##contig=<ID=AAEX03024418.1,length=8985>
##contig=<ID=JH374123.1,length=8988>
##contig=<ID=AAEX03024417.1,length=8991>
##contig=<ID=AAEX03024416.1,length=8995>
##contig=<ID=AAEX03024415.1,length=8999>
##contig=<ID=AAEX03024414.1,length=9000>
##contig=<ID=AAEX03024413.1,length=9009>
##contig=<ID=AAEX03024412.1,length=9011>
##contig=<ID=JH374160.1,length=9012>
##contig=<ID=AAEX03024411.1,length=9022>
##contig=<ID=AAEX03024407.1,length=9031>
##contig=<ID=AAEX03024404.1,length=9039>
##contig=<ID=AAEX03024403.1,length=9040>
##contig=<ID=AAEX03024402.1,length=9041>
##contig=<ID=AAEX03024400.1,length=9043>
##contig=<ID=AAEX03024401.1,length=9043>
##contig=<ID=JH374119.1,length=9047>
##contig=<ID=AAEX03024399.1,length=9048>
##contig=<ID=AAEX03024394.1,length=9058>
##contig=<ID=AAEX03024393.1,length=9062>
##contig=<ID=AAEX03024392.1,length=9074>
##contig=<ID=JH374126.1,length=9076>
##contig=<ID=AAEX03024391.1,length=9086>
##contig=<ID=AAEX03024390.1,length=9088>
##contig=<ID=AAEX03024389.1,length=9101>
##contig=<ID=AAEX03024379.1,length=9112>
##contig=<ID=AAEX03024378.1,length=9113>
##contig=<ID=AAEX03024377.1,length=9120>
##contig=<ID=AAEX03024376.1,length=9121>
##contig=<ID=AAEX03024375.1,length=9123>
##contig=<ID=AAEX03024371.1,length=9138>
##contig=<ID=AAEX03024370.1,length=9142>
##contig=<ID=AAEX03024369.1,length=9145>
##contig=<ID=AAEX03024364.1,length=9150>
##contig=<ID=AAEX03024363.1,length=9152>
##contig=<ID=AAEX03024362.1,length=9159>
##contig=<ID=AAEX03024361.1,length=9160>
##contig=<ID=AAEX03024360.1,length=9164>
##contig=<ID=AAEX03024359.1,length=9175>
##contig=<ID=AAEX03024358.1,length=9176>
##contig=<ID=AAEX03024357.1,length=9192>
##contig=<ID=AAEX03024356.1,length=9196>
##contig=<ID=AAEX03024355.1,length=9200>
##contig=<ID=AAEX03024354.1,length=9204>
##contig=<ID=AAEX03024353.1,length=9214>
##contig=<ID=AAEX03024352.1,length=9215>
##contig=<ID=AAEX03024351.1,length=9216>
##contig=<ID=AAEX03024350.1,length=9224>
##contig=<ID=AAEX03024349.1,length=9228>
##contig=<ID=JH374158.1,length=9228>
##contig=<ID=JH374144.1,length=9246>
##contig=<ID=JH374168.1,length=9248>
##contig=<ID=AAEX03024343.1,length=9250>
##contig=<ID=AAEX03024342.1,length=9253>
##contig=<ID=AAEX03024341.1,length=9263>
##contig=<ID=AAEX03024340.1,length=9265>
##contig=<ID=JH374125.1,length=9270>
##contig=<ID=AAEX03024337.1,length=9272>
##contig=<ID=AAEX03024336.1,length=9276>
##contig=<ID=AAEX03024335.1,length=9278>
##contig=<ID=AAEX03024334.1,length=9279>
##contig=<ID=AAEX03024332.1,length=9280>
##contig=<ID=AAEX03024333.1,length=9280>
##contig=<ID=AAEX03024331.1,length=9286>
##contig=<ID=AAEX03024326.1,length=9301>
##contig=<ID=AAEX03024325.1,length=9308>
##contig=<ID=AAEX03024324.1,length=9317>
##contig=<ID=AAEX03024323.1,length=9321>
##contig=<ID=AAEX03024319.1,length=9332>
##contig=<ID=AAEX03024318.1,length=9333>
##contig=<ID=AAEX03024315.1,length=9334>
##contig=<ID=AAEX03024316.1,length=9334>
##contig=<ID=AAEX03024317.1,length=9334>
##contig=<ID=AAEX03024314.1,length=9339>
##contig=<ID=JH374167.1,length=9343>
##contig=<ID=AAEX03024309.1,length=9347>
##contig=<ID=AAEX03024308.1,length=9352>
##contig=<ID=AAEX03024307.1,length=9361>
##contig=<ID=AAEX03024306.1,length=9363>
##contig=<ID=AAEX03024305.1,length=9365>
##contig=<ID=AAEX03024302.1,length=9378>
##contig=<ID=AAEX03024300.1,length=9387>
##contig=<ID=AAEX03024301.1,length=9387>
##contig=<ID=AAEX03024299.1,length=9401>
##contig=<ID=JH374131.1,length=9405>
##contig=<ID=AAEX03024298.1,length=9408>
##contig=<ID=JH374145.1,length=9411>
##contig=<ID=AAEX03024297.1,length=9413>
##contig=<ID=AAEX03024296.1,length=9416>
##contig=<ID=AAEX03024289.1,length=9422>
##contig=<ID=JH374105.1,length=9431>
##contig=<ID=AAEX03024285.1,length=9432>
##contig=<ID=AAEX03024284.1,length=9439>
##contig=<ID=AAEX03024283.1,length=9442>
##contig=<ID=AAEX03024279.1,length=9453>
##contig=<ID=AAEX03024278.1,length=9459>
##contig=<ID=AAEX03024277.1,length=9477>
##contig=<ID=AAEX03024274.1,length=9481>
##contig=<ID=AAEX03024272.1,length=9482>
##contig=<ID=AAEX03024273.1,length=9482>
##contig=<ID=AAEX03024271.1,length=9484>
##contig=<ID=AAEX03024270.1,length=9488>
##contig=<ID=AAEX03024269.1,length=9491>
##contig=<ID=AAEX03024268.1,length=9494>
##contig=<ID=AAEX03024267.1,length=9499>
##contig=<ID=AAEX03024262.1,length=9520>
##contig=<ID=AAEX03024261.1,length=9522>
##contig=<ID=AAEX03024260.1,length=9529>
##contig=<ID=AAEX03024259.1,length=9533>
##contig=<ID=AAEX03024258.1,length=9546>
##contig=<ID=JH374182.1,length=9546>
##contig=<ID=AAEX03024257.1,length=9548>
##contig=<ID=AAEX03024249.1,length=9560>
##contig=<ID=AAEX03024248.1,length=9571>
##contig=<ID=AAEX03024247.1,length=9572>
##contig=<ID=AAEX03024246.1,length=9580>
##contig=<ID=AAEX03024245.1,length=9587>
##contig=<ID=AAEX03024244.1,length=9597>
##contig=<ID=JH374177.1,length=9597>
##contig=<ID=AAEX03024243.1,length=9601>
##contig=<ID=AAEX03024239.1,length=9620>
##contig=<ID=AAEX03024235.1,length=9626>
##contig=<ID=AAEX03024228.1,length=9646>
##contig=<ID=AAEX03024227.1,length=9648>
##contig=<ID=AAEX03024226.1,length=9657>
##contig=<ID=AAEX03024225.1,length=9667>
##contig=<ID=JH374150.1,length=9668>
##contig=<ID=AAEX03024224.1,length=9679>
##contig=<ID=JH374157.1,length=9688>
##contig=<ID=AAEX03024220.1,length=9690>
##contig=<ID=AAEX03024219.1,length=9695>
##contig=<ID=AAEX03024218.1,length=9705>
##contig=<ID=AAEX03024210.1,length=9722>
##contig=<ID=JH374093.1,length=9731>
##contig=<ID=JH374128.1,length=9732>
##contig=<ID=AAEX03024209.1,length=9746>
##contig=<ID=AAEX03024208.1,length=9770>
##contig=<ID=JH374138.1,length=9779>
##contig=<ID=AAEX03024207.1,length=9786>
##contig=<ID=AAEX03024206.1,length=9788>
##contig=<ID=AAEX03024205.1,length=9800>
##contig=<ID=AAEX03024204.1,length=9809>
##contig=<ID=JH374102.1,length=9809>
##contig=<ID=AAEX03024203.1,length=9810>
##contig=<ID=AAEX03024202.1,length=9811>
##contig=<ID=AAEX03024201.1,length=9812>
##contig=<ID=JH374140.1,length=9823>
##contig=<ID=AAEX03024194.1,length=9843>
##contig=<ID=AAEX03024193.1,length=9846>
##contig=<ID=AAEX03024189.1,length=9859>
##contig=<ID=JH374132.1,length=9862>
##contig=<ID=AAEX03024188.1,length=9902>
##contig=<ID=AAEX03024186.1,length=9908>
##contig=<ID=AAEX03024187.1,length=9908>
##contig=<ID=AAEX03024185.1,length=9913>
##contig=<ID=AAEX03024184.1,length=9914>
##contig=<ID=AAEX03024183.1,length=9919>
##contig=<ID=AAEX03024182.1,length=9921>
##contig=<ID=AAEX03024181.1,length=9923>
##contig=<ID=JH374127.1,length=9926>
##contig=<ID=AAEX03024177.1,length=9937>
##contig=<ID=AAEX03024174.1,length=9970>
##contig=<ID=AAEX03024167.1,length=10000>
##contig=<ID=AAEX03024166.1,length=10004>
##contig=<ID=AAEX03024165.1,length=10005>
##contig=<ID=AAEX03024164.1,length=10006>
##contig=<ID=AAEX03024162.1,length=10023>
##contig=<ID=AAEX03024163.1,length=10023>
##contig=<ID=AAEX03024161.1,length=10024>
##contig=<ID=AAEX03024155.1,length=10058>
##contig=<ID=AAEX03024151.1,length=10065>
##contig=<ID=AAEX03024150.1,length=10069>
##contig=<ID=AAEX03024149.1,length=10079>
##contig=<ID=AAEX03024144.1,length=10084>
##contig=<ID=AAEX03024143.1,length=10090>
##contig=<ID=JH374083.1,length=10093>
##contig=<ID=AAEX03024138.1,length=10113>
##contig=<ID=AAEX03024137.1,length=10124>
##contig=<ID=JH374161.1,length=10131>
##contig=<ID=AAEX03024134.1,length=10132>
##contig=<ID=AAEX03024133.1,length=10133>
##contig=<ID=AAEX03024132.1,length=10137>
##contig=<ID=AAEX03024131.1,length=10140>
##contig=<ID=AAEX03024130.1,length=10142>
##contig=<ID=AAEX03024129.1,length=10143>
##contig=<ID=JH374088.1,length=10143>
##contig=<ID=AAEX03024126.1,length=10147>
##contig=<ID=AAEX03024125.1,length=10149>
##contig=<ID=AAEX03024124.1,length=10153>
##contig=<ID=AAEX03024121.1,length=10162>
##contig=<ID=AAEX03024122.1,length=10162>
##contig=<ID=AAEX03024123.1,length=10162>
##contig=<ID=AAEX03024120.1,length=10166>
##contig=<ID=AAEX03024119.1,length=10168>
##contig=<ID=AAEX03024118.1,length=10178>
##contig=<ID=AAEX03024117.1,length=10180>
##contig=<ID=AAEX03024116.1,length=10181>
##contig=<ID=AAEX03024115.1,length=10182>
##contig=<ID=AAEX03024114.1,length=10183>
##contig=<ID=AAEX03024113.1,length=10193>
##contig=<ID=AAEX03024108.1,length=10199>
##contig=<ID=AAEX03024107.1,length=10200>
##contig=<ID=AAEX03024106.1,length=10204>
##contig=<ID=AAEX03024101.1,length=10211>
##contig=<ID=AAEX03024100.1,length=10212>
##contig=<ID=JH374129.1,length=10213>
##contig=<ID=AAEX03024097.1,length=10228>
##contig=<ID=AAEX03024096.1,length=10263>
##contig=<ID=AAEX03024095.1,length=10265>
##contig=<ID=AAEX03024094.1,length=10274>
##contig=<ID=AAEX03024093.1,length=10275>
##contig=<ID=AAEX03024092.1,length=10277>
##contig=<ID=AAEX03024088.1,length=10300>
##contig=<ID=AAEX03024089.1,length=10300>
##contig=<ID=AAEX03024084.1,length=10302>
##contig=<ID=AAEX03024083.1,length=10309>
##contig=<ID=AAEX03024077.1,length=10311>
##contig=<ID=AAEX03024076.1,length=10326>
##contig=<ID=AAEX03024075.1,length=10327>
##contig=<ID=AAEX03024074.1,length=10329>
##contig=<ID=JH374098.1,length=10330>
##contig=<ID=AAEX03024073.1,length=10337>
##contig=<ID=JH374099.1,length=10339>
##contig=<ID=AAEX03024072.1,length=10345>
##contig=<ID=AAEX03024071.1,length=10351>
##contig=<ID=AAEX03024070.1,length=10356>
##contig=<ID=JH374143.1,length=10358>
##contig=<ID=AAEX03024065.1,length=10362>
##contig=<ID=AAEX03024064.1,length=10363>
##contig=<ID=AAEX03024063.1,length=10366>
##contig=<ID=AAEX03024062.1,length=10367>
##contig=<ID=AAEX03024061.1,length=10370>
##contig=<ID=JH374153.1,length=10377>
##contig=<ID=AAEX03024052.1,length=10393>
##contig=<ID=AAEX03024051.1,length=10394>
##contig=<ID=AAEX03024050.1,length=10399>
##contig=<ID=AAEX03024049.1,length=10403>
##contig=<ID=AAEX03024043.1,length=10415>
##contig=<ID=AAEX03024042.1,length=10417>
##contig=<ID=AAEX03024041.1,length=10418>
##contig=<ID=AAEX03024040.1,length=10431>
##contig=<ID=AAEX03024036.1,length=10438>
##contig=<ID=AAEX03024035.1,length=10454>
##contig=<ID=AAEX03024034.1,length=10456>
##contig=<ID=AAEX03024029.1,length=10479>
##contig=<ID=JH374085.1,length=10484>
##contig=<ID=AAEX03024022.1,length=10500>
##contig=<ID=AAEX03024021.1,length=10505>
##contig=<ID=AAEX03024020.1,length=10510>
##contig=<ID=AAEX03024016.1,length=10513>
##contig=<ID=JH374121.1,length=10513>
##contig=<ID=AAEX03024015.1,length=10517>
##contig=<ID=AAEX03024014.1,length=10525>
##contig=<ID=AAEX03024013.1,length=10532>
##contig=<ID=AAEX03024012.1,length=10534>
##contig=<ID=AAEX03024011.1,length=10536>
##contig=<ID=AAEX03024006.1,length=10537>
##contig=<ID=AAEX03024005.1,length=10538>
##contig=<ID=AAEX03024000.1,length=10540>
##contig=<ID=AAEX03023999.1,length=10562>
##contig=<ID=AAEX03023995.1,length=10582>
##contig=<ID=JH374076.1,length=10589>
##contig=<ID=JH374075.1,length=10592>
##contig=<ID=AAEX03023990.1,length=10609>
##contig=<ID=AAEX03023989.1,length=10610>
##contig=<ID=AAEX03023988.1,length=10625>
##contig=<ID=AAEX03023987.1,length=10645>
##contig=<ID=AAEX03023980.1,length=10664>
##contig=<ID=AAEX03023976.1,length=10672>
##contig=<ID=AAEX03023971.1,length=10683>
##contig=<ID=AAEX03023969.1,length=10687>
##contig=<ID=AAEX03023970.1,length=10687>
##contig=<ID=AAEX03023968.1,length=10696>
##contig=<ID=AAEX03023960.1,length=10728>
##contig=<ID=JH374178.1,length=10730>
##contig=<ID=JH374080.1,length=10748>
##contig=<ID=AAEX03023952.1,length=10755>
##contig=<ID=AAEX03023951.1,length=10765>
##contig=<ID=AAEX03023950.1,length=10772>
##contig=<ID=AAEX03023945.1,length=10780>
##contig=<ID=AAEX03023940.1,length=10792>
##contig=<ID=AAEX03023935.1,length=10808>
##contig=<ID=AAEX03023934.1,length=10810>
##contig=<ID=JH374187.1,length=10817>
##contig=<ID=AAEX03023933.1,length=10822>
##contig=<ID=AAEX03023929.1,length=10837>
##contig=<ID=AAEX03023927.1,length=10843>
##contig=<ID=AAEX03023928.1,length=10843>
##contig=<ID=AAEX03023926.1,length=10850>
##contig=<ID=AAEX03023925.1,length=10851>
##contig=<ID=AAEX03023923.1,length=10853>
##contig=<ID=AAEX03023924.1,length=10853>
##contig=<ID=AAEX03023921.1,length=10869>
##contig=<ID=AAEX03023922.1,length=10869>
##contig=<ID=AAEX03023920.1,length=10880>
##contig=<ID=AAEX03023913.1,length=10929>
##contig=<ID=JH374084.1,length=10948>
##contig=<ID=JH374044.1,length=10955>
##contig=<ID=JH374185.1,length=10965>
##contig=<ID=AAEX03023901.1,length=10978>
##contig=<ID=JH374152.1,length=10986>
##contig=<ID=AAEX03023900.1,length=11000>
##contig=<ID=AAEX03023892.1,length=11012>
##contig=<ID=AAEX03023889.1,length=11021>
##contig=<ID=JH374042.1,length=11030>
##contig=<ID=AAEX03023887.1,length=11036>
##contig=<ID=AAEX03023888.1,length=11036>
##contig=<ID=AAEX03023886.1,length=11037>
##contig=<ID=AAEX03023885.1,length=11052>
##contig=<ID=AAEX03023884.1,length=11061>
##contig=<ID=AAEX03023883.1,length=11074>
##contig=<ID=JH374087.1,length=11079>
##contig=<ID=AAEX03023882.1,length=11095>
##contig=<ID=AAEX03023881.1,length=11096>
##contig=<ID=AAEX03023874.1,length=11102>
##contig=<ID=AAEX03023873.1,length=11107>
##contig=<ID=AAEX03023872.1,length=11108>
##contig=<ID=AAEX03023864.1,length=11119>
##contig=<ID=AAEX03023859.1,length=11121>
##contig=<ID=AAEX03023858.1,length=11127>
##contig=<ID=JH374151.1,length=11127>
##contig=<ID=AAEX03023857.1,length=11129>
##contig=<ID=JH374107.1,length=11135>
##contig=<ID=AAEX03023856.1,length=11160>
##contig=<ID=AAEX03023850.1,length=11181>
##contig=<ID=JH374059.1,length=11181>
##contig=<ID=AAEX03023849.1,length=11182>
##contig=<ID=AAEX03023848.1,length=11192>
##contig=<ID=AAEX03023847.1,length=11200>
##contig=<ID=AAEX03023842.1,length=11213>
##contig=<ID=AAEX03023841.1,length=11227>
##contig=<ID=AAEX03023840.1,length=11232>
##contig=<ID=JH374052.1,length=11232>
##contig=<ID=AAEX03023837.1,length=11237>
##contig=<ID=AAEX03023836.1,length=11240>
##contig=<ID=AAEX03023832.1,length=11250>
##contig=<ID=AAEX03023831.1,length=11263>
##contig=<ID=AAEX03023830.1,length=11270>
##contig=<ID=AAEX03023829.1,length=11297>
##contig=<ID=AAEX03023828.1,length=11298>
##contig=<ID=AAEX03023827.1,length=11299>
##contig=<ID=JH374054.1,length=11305>
##contig=<ID=AAEX03023826.1,length=11324>
##contig=<ID=AAEX03023825.1,length=11326>
##contig=<ID=JH374172.1,length=11326>
##contig=<ID=JH374171.1,length=11332>
##contig=<ID=AAEX03023824.1,length=11342>
##contig=<ID=JH374134.1,length=11342>
##contig=<ID=AAEX03023823.1,length=11343>
##contig=<ID=JH374111.1,length=11344>
##contig=<ID=AAEX03023822.1,length=11373>
##contig=<ID=AAEX03023813.1,length=11389>
##contig=<ID=AAEX03023812.1,length=11390>
##contig=<ID=AAEX03023810.1,length=11391>
##contig=<ID=AAEX03023811.1,length=11391>
##contig=<ID=JH374124.1,length=11392>
##contig=<ID=AAEX03023809.1,length=11411>
##contig=<ID=AAEX03023808.1,length=11422>
##contig=<ID=JH374032.1,length=11448>
##contig=<ID=AAEX03023794.1,length=11451>
##contig=<ID=AAEX03023788.1,length=11453>
##contig=<ID=AAEX03023787.1,length=11455>
##contig=<ID=AAEX03023786.1,length=11461>
##contig=<ID=AAEX03023785.1,length=11474>
##contig=<ID=AAEX03023784.1,length=11491>
##contig=<ID=AAEX03023783.1,length=11502>
##contig=<ID=JH374086.1,length=11521>
##contig=<ID=AAEX03023782.1,length=11523>
##contig=<ID=AAEX03023779.1,length=11546>
##contig=<ID=AAEX03023778.1,length=11547>
##contig=<ID=AAEX03023776.1,length=11553>
##contig=<ID=AAEX03023777.1,length=11553>
##contig=<ID=AAEX03023773.1,length=11560>
##contig=<ID=AAEX03023772.1,length=11573>
##contig=<ID=AAEX03023771.1,length=11575>
##contig=<ID=AAEX03023770.1,length=11578>
##contig=<ID=AAEX03023769.1,length=11581>
##contig=<ID=AAEX03023767.1,length=11584>
##contig=<ID=AAEX03023768.1,length=11584>
##contig=<ID=AAEX03023766.1,length=11596>
##contig=<ID=AAEX03023765.1,length=11601>
##contig=<ID=AAEX03023764.1,length=11606>
##contig=<ID=AAEX03023763.1,length=11627>
##contig=<ID=AAEX03023761.1,length=11635>
##contig=<ID=AAEX03023762.1,length=11635>
##contig=<ID=JH374146.1,length=11651>
##contig=<ID=AAEX03023760.1,length=11653>
##contig=<ID=AAEX03023759.1,length=11654>
[truncated: 27,815 more rows]
[truncated: 10 more columns]
